# Supplementary material for: (1R,4S,8R,9R,12S,13S,14R,16S,17R,19R)-17-[(Ethyl­sulfan­yl)meth­yl]-9,14-di­hydroxy-7,7-dimethyl-2,18-dioxo-3,10-dioxapenta­cyclo[14.2.1.01,13.04,12.08,12]nona­decan-19-yl acetate acetone solvate
Source: Acta Crystallogr Sect E Struct Rep Online. 2008 Dec 24;65(Pt 1):o202. doi: 10.1107/S1600536808043341 (PMC2968108; doi:10.1107/S1600536808043341)
Supplement: Supplementary file 1 [file e-65-0o202-sup1.cif]

##############################################################################
###                                                                        ###
###        Electronic paper (Acta Crystallographica Section E)             ###
###                                                                        ###
##############################################################################
#                                                                            #
# This CIF contains the data in a paper accepted for publication in Acta     #
# Crystallographica Section E. It conforms to the requirements of Notes      #
# for Authors for Section E, and has been peer reviewed under the auspices   #
# of the IUCr Commission on Journals.                                        #
#                                                                            #
# Full details of the Crystallographic Information File format               #
# are given in the paper "The Crystallographic Information File (CIF):       #
# a New Standard Archive File for Crystallography" by S. R. Hall, F. H.      #
# Allen and I. D. Brown [Acta Cryst. (1991), A47, 655-685].                  #
#                                                                            #
# The current version of the core CIF dictionary is obtainable from          #
# ftp://ftp.iucr.org/pub/cif_core.dic. The current version number is 2.4.    #
#                                                                            #
# Software is freely available for graphical display of the structure(s) in  #
# this CIF.  For information consult the CIF home page http://www.iucr.org/  #
# cif/home.html                                                              #
#                                                                            #
# This file may be used for bona fide research purposes within the           #
# scientific community so long as proper attribution is given to the journal # 
# article from which it was obtained.                                        #
#                                                                            #
##############################################################################
                                             
data_I
_audit_creation_method     SHELXL-97
_chemical_name_systematic
;\
(1<i>R</i>,4<i>S</i>,8<i>R</i>,9<i>R</i>,12<i>S</i>,13<i>S</i>,14<i>R</i>,
16<i>S</i>,17<i>R</i>,19<i>R</i>)-17-[(Ethylsulfanyl)methyl]-9,14-dihydroxy-
7,7-dimethyl-2,18-dioxo-3,10-dioxapentacyclo[14.2.1.0^1,13^.0^4,12^.0^8,12^]
nonadecan-19-yl acetate acetone solvate
;
_chemical_name_common     ?
_chemical_formula_moiety     'C24 H32 O8 S, C3 H6 O'
_chemical_formula_sum     'C27 H38 O9 S'
_chemical_formula_weight     538.63
_chemical_melting_point     ?
_symmetry_cell_setting     Orthorhombic
_symmetry_space_group_name_H-M     'P 21 21 21'
_symmetry_space_group_name_Hall     'P 2ac 2ab'
loop_
    _symmetry_equiv_pos_as_xyz
    'x, y, z'
    '-x+1/2, -y, z+1/2'
    '-x, y+1/2, -z+1/2'
    'x+1/2, -y+1/2, -z'
_cell_length_a     10.6258(12)
_cell_length_b     11.4825(18)
_cell_length_c     22.265(2)
_cell_angle_alpha     90
_cell_angle_beta     90
_cell_angle_gamma     90
_cell_volume     2716.6(6)
_cell_formula_units_Z     4
_cell_measurement_reflns_used     3142
_cell_measurement_theta_min     2.6
_cell_measurement_theta_max     24.5
_cell_measurement_temperature     298(2)
_exptl_crystal_description     needle
_exptl_crystal_colour     colorless
_exptl_crystal_size_max     0.53
_exptl_crystal_size_mid     0.32
_exptl_crystal_size_min     0.28
_exptl_crystal_density_diffrn     1.317
_exptl_crystal_density_meas     ?
_exptl_crystal_density_method     'not measured'
_exptl_crystal_F_000     1152
_exptl_absorpt_coefficient_mu     0.171
_exptl_absorpt_correction_type     multi-scan
_exptl_absorpt_process_details     '(SADABS; Bruker, 1999)'
_exptl_absorpt_correction_T_min     0.915
_exptl_absorpt_correction_T_max     0.954
_exptl_special_details
;
;
_diffrn_ambient_temperature     298(2)
_diffrn_radiation_type     MoK\a
_diffrn_radiation_wavelength     0.71073
_diffrn_radiation_source     'fine-focus sealed tube'
_diffrn_radiation_monochromator     graphite
_diffrn_measurement_device_type     'Bruker SMART CCD area-detector'
_diffrn_measurement_method     '\f and \w'
_diffrn_detector_area_resol_mean     ?
_diffrn_reflns_number     11871
_diffrn_reflns_av_R_equivalents     0.041
_diffrn_reflns_av_sigmaI/netI     0.056
_diffrn_reflns_theta_min     1.8
_diffrn_reflns_theta_max     25.0
_diffrn_reflns_theta_full     25.0
_diffrn_measured_fraction_theta_max     0.999
_diffrn_measured_fraction_theta_full     0.999
_diffrn_reflns_limit_h_min     -12
_diffrn_reflns_limit_h_max     11
_diffrn_reflns_limit_k_min     -13
_diffrn_reflns_limit_k_max     13
_diffrn_reflns_limit_l_min     -23
_diffrn_reflns_limit_l_max     26
_diffrn_standards_number     ?
_diffrn_standards_interval_count     ?
_diffrn_standards_interval_time     ?
_diffrn_standards_decay_%     ?
_refine_special_details
;
Refinement of <i>F</i>^2^ against ALL reflections. The weighted <i>R</i>-factor
<i>wR</i> and goodness of fit <i>S</i> are based on <i>F</i>^2^, conventional
<i>R</i>-factors <i>R</i> are based on <i>F</i>, with <i>F</i> set to zero for
negative <i>F</i>^2^. The threshold expression of <i>F</i>^2^ >
\s(<i>F</i>^2^) is used only for calculating <i>R</i>-factors(gt) <i>etc</i>.
and is not relevant to the choice of reflections for refinement.
<i>R</i>-factors based on <i>F</i>^2^ are statistically about twice as large
as those based on <i>F</i>, and <i>R</i>- factors based on ALL data will be
even larger.
;
_reflns_number_total     4774
_reflns_number_gt     3201
_reflns_threshold_expression     I>2\s(I)
_refine_ls_structure_factor_coef     Fsqd
_refine_ls_matrix_type     full
_refine_ls_R_factor_all     0.082
_refine_ls_R_factor_gt     0.044
_refine_ls_wR_factor_gt     0.094
_refine_ls_wR_factor_ref     0.112
_refine_ls_goodness_of_fit_ref     1.04
_refine_ls_restrained_S_all     1.04
_refine_ls_number_reflns     4774
_refine_ls_number_parameters     373
_refine_ls_number_restraints     1
_refine_ls_hydrogen_treatment     constr
_refine_ls_weighting_scheme     calc
_refine_ls_weighting_details
         'calc w=1/[\s^2^(Fo^2^)+(0.0474P)^2^+0.2952P] where P=(Fo^2^+2Fc^2^)/3'
_atom_sites_solution_hydrogens     geom
_atom_sites_solution_primary     direct
_atom_sites_solution_secondary     difmap
_refine_ls_shift/su_max     0.001
_refine_ls_shift/su_mean     0.000
_refine_diff_density_max     0.31
_refine_diff_density_min     -0.23
_refine_ls_extinction_method     none
_refine_ls_extinction_coef     ?
_refine_ls_abs_structure_details     'Flack (1983), 2053 Friedel pairs'
_refine_ls_abs_structure_Flack     0.00(12)
loop_
    _atom_type_symbol
    _atom_type_description
    _atom_type_scat_dispersion_real
    _atom_type_scat_dispersion_imag
    _atom_type_scat_source
    'C' 'C' 0.0033 0.0016
                         'International Tables Vol C Tables 4.2.6.8 and 6.1.1.4'
    'H' 'H' 0.0000 0.0000
                         'International Tables Vol C Tables 4.2.6.8 and 6.1.1.4'
    'O' 'O' 0.0106 0.0060
                         'International Tables Vol C Tables 4.2.6.8 and 6.1.1.4'
    'S' 'S' 0.1246 0.1234
                         'International Tables Vol C Tables 4.2.6.8 and 6.1.1.4'
_computing_data_collection     'SMART (Bruker, 1999)'
_computing_cell_refinement     'SAINT (Bruker, 1999)'
_computing_data_reduction     'SAINT (Bruker, 1999)'
_computing_structure_solution     'SHELXS97 (Sheldrick, 2008)'
_computing_structure_refinement     'SHELXL97 (Sheldrick, 2008)'
_computing_molecular_graphics     'ORTEP-3 (Farrugia, 1997)'
_computing_publication_material     'SHELXL97 (Sheldrick, 2008)'
loop_
    _atom_site_type_symbol
    _atom_site_label
    _atom_site_fract_x
    _atom_site_fract_y
    _atom_site_fract_z
    _atom_site_U_iso_or_equiv
    _atom_site_adp_type
    _atom_site_calc_flag
    _atom_site_refinement_flags
    _atom_site_occupancy
    _atom_site_disorder_assembly
    _atom_site_disorder_group
    S S1 0.47821(11) 0.18342(10) 0.03744(4) 0.0714(3) Uani d . 1 . .
    O O1 0.3800(2) -0.2350(2) 0.24301(10) 0.0512(6) Uani d . 1 . .
    O O2 0.5729(2) 0.2605(2) 0.40864(11) 0.0619(7) Uani d . 1 . .
    O O3 0.3052(2) -0.14753(19) 0.32251(9) 0.0452(6) Uani d . 1 . .
    O O4 0.5666(2) -0.0665(2) 0.19581(10) 0.0529(6) Uani d . 1 . .
    O O5 0.1792(2) 0.17561(19) 0.27787(9) 0.0503(6) Uani d . 1 . .
    H H5 0.1552 0.2387 0.2908 0.075 Uiso calc R 1 . .
    O O6 0.2073(2) -0.10279(18) 0.15674(9) 0.0399(5) Uani d . 1 A .
    O O7 0.0895(2) -0.1727(2) 0.23175(10) 0.0564(7) Uani d . 1 A .
    O O8 0.8572(3) -0.1043(3) 0.15591(13) 0.0797(9) Uani d . 1 . .
    O O10 0.5889(2) 0.0790(2) 0.37478(10) 0.0525(6) Uani d . 1 . .
    C C1 0.3555(3) -0.0293(3) 0.23341(13) 0.0358(7) Uani d . 1 A .
    C C2 0.3480(3) -0.1452(3) 0.26595(14) 0.0393(8) Uani d . 1 . .
    C C4 0.2686(3) -0.0359(3) 0.34878(14) 0.0432(9) Uani d . 1 . .
    H H4 0.1964 -0.0048 0.3266 0.052 Uiso calc R 1 . .
    C C5 0.2298(4) -0.0579(3) 0.41315(15) 0.0564(10) Uani d . 1 . .
    H H5A 0.2961 -0.0990 0.4343 0.068 Uiso calc R 1 . .
    H H5B 0.1542 -0.1051 0.4143 0.068 Uiso calc R 1 . .
    C C6 0.2057(4) 0.0590(3) 0.44251(16) 0.0594(10) Uani d . 1 . .
    H H6A 0.1704 0.0463 0.4821 0.071 Uiso calc R 1 . .
    H H6B 0.1440 0.1013 0.4190 0.071 Uiso calc R 1 . .
    C C7 0.3247(3) 0.1332(3) 0.44839(14) 0.0491(9) Uani d . 1 . .
    C C8 0.3832(3) 0.1511(3) 0.38431(13) 0.0425(8) Uani d . 1 . .
    H H8 0.3429 0.2181 0.3650 0.051 Uiso calc R 1 . .
    C C9 0.5214(3) 0.1744(3) 0.39072(14) 0.0454(8) Uani d . 1 . .
    C C11 0.5053(3) -0.0131(3) 0.35640(14) 0.0429(8) Uani d . 1 . .
    H H11A 0.4944 -0.0692 0.3886 0.051 Uiso calc R 1 . .
    H H11B 0.5386 -0.0532 0.3215 0.051 Uiso calc R 1 . .
    C C12 0.3793(3) 0.0458(3) 0.34119(13) 0.0358(7) Uani d . 1 . .
    C C13 0.3838(3) 0.0815(2) 0.27396(13) 0.0348(7) Uani d . 1 . .
    H H13 0.4713 0.1030 0.2658 0.042 Uiso calc R 1 . .
    C C14 0.3048(3) 0.1865(3) 0.25581(13) 0.0413(8) Uani d . 1 . .
    H H14 0.3424 0.2559 0.2741 0.050 Uiso calc R 1 . .
    C C15 0.3051(3) 0.2031(3) 0.18730(13) 0.0454(8) Uani d . 1 . .
    H H15A 0.2361 0.2542 0.1764 0.054 Uiso calc R 1 . .
    H H15B 0.3828 0.2415 0.1758 0.054 Uiso calc R 1 . .
    C C16 0.2929(3) 0.0896(3) 0.15153(14) 0.0400(8) Uani d . 1 A .
    H H16 0.2374 0.1010 0.1169 0.048 Uiso calc R 1 . .
    C C17 0.4186(3) 0.0347(3) 0.13140(14) 0.0415(8) Uani d . 1 . .
    H H17 0.3984 -0.0246 0.1012 0.050 Uiso calc R 1 A .
    C C18 0.4621(3) -0.0291(3) 0.18731(13) 0.0391(8) Uani d . 1 A .
    C C19 0.2390(3) -0.0040(3) 0.19337(13) 0.0365(8) Uani d . 1 . .
    H H19 0.1670 0.0244 0.2167 0.044 Uiso calc R 1 A .
    C C20 0.5225(4) 0.1088(3) 0.10578(15) 0.0566(10) Uani d . 1 A .
    H H20A 0.5948 0.0598 0.0976 0.068 Uiso calc R 1 . .
    H H20B 0.5474 0.1660 0.1355 0.068 Uiso calc R 1 . .
    C C21 0.2897(4) 0.2544(4) 0.47245(16) 0.0684(11) Uani d . 1 . .
    H H21A 0.2283 0.2894 0.4465 0.103 Uiso calc R 1 . .
    H H21B 0.3636 0.3025 0.4737 0.103 Uiso calc R 1 . .
    H H21C 0.2554 0.2471 0.5122 0.103 Uiso calc R 1 . .
    C C22 0.4149(4) 0.0758(3) 0.49357(14) 0.0628(11) Uani d . 1 . .
    H H22A 0.3731 0.0668 0.5315 0.094 Uiso calc R 1 . .
    H H22B 0.4879 0.1241 0.4986 0.094 Uiso calc R 1 . .
    H H22C 0.4400 0.0008 0.4788 0.094 Uiso calc R 1 . .
    C C23 0.1289(3) -0.1822(3) 0.18166(15) 0.0426(8) Uani d . 1 . .
    C C24 0.1034(3) -0.2786(3) 0.13884(15) 0.0548(10) Uani d . 1 A .
    H H24A 0.1809 -0.3173 0.1292 0.082 Uiso calc R 1 . .
    H H24B 0.0667 -0.2476 0.1028 0.082 Uiso calc R 1 . .
    H H24C 0.0463 -0.3331 0.1569 0.082 Uiso calc R 1 . .
    C C25 0.624(4) 0.193(4) -0.0035(14) 0.077(6) Uani d P 0.58(4) A 1
    H H25A 0.6206 0.2573 -0.0320 0.092 Uiso calc PR 0.58(4) A 1
    H H25B 0.6935 0.2066 0.0238 0.092 Uiso calc PR 0.58(4) A 1
    C C26 0.640(3) 0.0763(19) -0.0366(13) 0.090(5) Uani d P 0.58(4) A 1
    H H26A 0.7155 0.0784 -0.0603 0.134 Uiso calc PR 0.58(4) A 1
    H H26B 0.5689 0.0632 -0.0624 0.134 Uiso calc PR 0.58(4) A 1
    H H26C 0.6458 0.0143 -0.0078 0.134 Uiso calc PR 0.58(4) A 1
    C C25' 0.607(6) 0.117(6) -0.005(2) 0.077(14) Uani d P 0.19(3) A 2
    H H25C 0.6823 0.1330 0.0182 0.092 Uiso calc PR 0.19(3) A 2
    H H25D 0.5931 0.0333 -0.0017 0.092 Uiso calc PR 0.19(3) A 2
    C C26' 0.641(3) 0.139(5) -0.069(2) 0.090(15) Uani d P 0.19(3) A 2
    H H26D 0.6900 0.0752 -0.0839 0.134 Uiso calc PR 0.19(3) A 2
    H H26E 0.6883 0.2097 -0.0717 0.134 Uiso calc PR 0.19(3) A 2
    H H26F 0.5651 0.1461 -0.0924 0.134 Uiso calc PR 0.19(3) A 2
    C C25" 0.596(10) 0.185(12) -0.021(4) 0.09(2) Uani d P 0.23(4) A 3
    H H25E 0.5544 0.1760 -0.0594 0.108 Uiso calc PR 0.23(4) A 3
    H H25F 0.6365 0.2610 -0.0210 0.108 Uiso calc PR 0.23(4) A 3
    C C26" 0.700(7) 0.091(4) -0.016(3) 0.090(13) Uani d P 0.23(4) A 3
    H H26G 0.7770 0.1210 -0.0330 0.134 Uiso calc PR 0.23(4) A 3
    H H26H 0.6747 0.0231 -0.0382 0.134 Uiso calc PR 0.23(4) A 3
    H H26I 0.7131 0.0714 0.0251 0.134 Uiso calc PR 0.23(4) A 3
    C C27 0.8435(5) 0.0177(4) 0.2396(2) 0.1042(17) Uani d . 1 . .
    H H27A 0.7813 0.0778 0.2436 0.156 Uiso calc R 1 . .
    H H27B 0.9210 0.0432 0.2575 0.156 Uiso calc R 1 . .
    H H27C 0.8148 -0.0515 0.2596 0.156 Uiso calc R 1 . .
    C C28 0.8640(4) -0.0071(4) 0.1764(2) 0.0789(13) Uani d . 1 . .
    C C29 0.8976(5) 0.0933(5) 0.1371(3) 0.121(2) Uani d . 1 . .
    H H29A 0.9781 0.1237 0.1489 0.181 Uiso calc R 1 . .
    H H29B 0.8350 0.1531 0.1409 0.181 Uiso calc R 1 . .
    H H29C 0.9015 0.0678 0.0960 0.181 Uiso calc R 1 . .
loop_
    _atom_site_aniso_label
    _atom_site_aniso_U_11
    _atom_site_aniso_U_22
    _atom_site_aniso_U_33
    _atom_site_aniso_U_12
    _atom_site_aniso_U_13
    _atom_site_aniso_U_23
    S1 0.0911(8) 0.0713(7) 0.0519(5) -0.0094(7) 0.0110(5) 0.0107(6)
    O1 0.0627(16) 0.0337(14) 0.0572(15) 0.0065(12) -0.0024(12) -0.0024(12)
    O2 0.0736(19) 0.0572(17) 0.0549(15) -0.0222(14) -0.0119(13) 0.0024(14)
    O3 0.0572(15) 0.0353(14) 0.0430(13) -0.0039(11) 0.0002(11) 0.0028(11)
    O4 0.0424(14) 0.0578(16) 0.0584(15) 0.0122(13) 0.0034(12) 0.0013(13)
    O5 0.0514(15) 0.0399(13) 0.0596(14) 0.0139(12) 0.0073(12) -0.0035(12)
    O6 0.0414(12) 0.0389(14) 0.0394(12) -0.0081(11) 0.0005(10) -0.0031(11)
    O7 0.0626(16) 0.0597(16) 0.0468(14) -0.0095(13) 0.0118(12) 0.0023(13)
    O8 0.071(2) 0.070(2) 0.098(2) 0.0072(17) -0.0062(16) -0.0238(19)
    O10 0.0470(14) 0.0542(16) 0.0563(14) -0.0017(13) -0.0092(11) 0.0032(13)
    C1 0.0373(18) 0.0317(18) 0.0382(17) 0.0015(15) -0.0010(14) 0.0006(15)
    C2 0.041(2) 0.037(2) 0.0408(19) 0.0023(16) -0.0052(15) -0.0010(16)
    C4 0.047(2) 0.041(2) 0.0416(18) -0.0012(17) 0.0037(15) 0.0045(17)
    C5 0.063(3) 0.058(3) 0.048(2) -0.011(2) 0.0114(18) 0.004(2)
    C6 0.062(2) 0.071(3) 0.045(2) -0.003(2) 0.0146(18) 0.000(2)
    C7 0.057(2) 0.053(2) 0.0373(17) 0.0018(19) 0.0040(16) -0.0011(17)
    C8 0.050(2) 0.042(2) 0.0355(16) -0.0003(17) -0.0017(15) 0.0006(15)
    C9 0.052(2) 0.047(2) 0.0377(18) -0.007(2) -0.0063(16) 0.0049(17)
    C11 0.047(2) 0.0375(19) 0.0440(18) 0.0004(17) -0.0046(16) 0.0035(16)
    C12 0.0377(18) 0.0344(18) 0.0353(16) -0.0008(15) 0.0000(14) 0.0002(14)
    C13 0.0366(18) 0.0321(17) 0.0357(16) -0.0017(15) 0.0003(14) -0.0021(14)
    C14 0.047(2) 0.0361(19) 0.0408(17) 0.0009(17) -0.0030(15) 0.0000(16)
    C15 0.054(2) 0.036(2) 0.0459(19) 0.0022(18) -0.0027(16) 0.0038(16)
    C16 0.0428(19) 0.038(2) 0.0388(17) -0.0013(17) -0.0062(15) 0.0031(16)
    C17 0.043(2) 0.042(2) 0.0399(17) -0.0026(17) 0.0018(15) -0.0015(16)
    C18 0.041(2) 0.0352(19) 0.0410(18) 0.0019(16) 0.0004(15) -0.0038(15)
    C19 0.0365(18) 0.0330(19) 0.0400(17) 0.0008(15) -0.0032(14) -0.0010(15)
    C20 0.058(2) 0.056(2) 0.056(2) -0.008(2) 0.0032(18) 0.0025(19)
    C21 0.086(3) 0.069(3) 0.050(2) 0.012(2) 0.010(2) -0.005(2)
    C22 0.080(3) 0.071(3) 0.0380(19) 0.002(2) -0.0034(18) 0.0052(19)
    C23 0.0373(19) 0.042(2) 0.049(2) -0.0040(18) -0.0053(16) 0.0023(18)
    C24 0.060(2) 0.048(2) 0.056(2) -0.0148(19) -0.0020(18) -0.0074(18)
    C25 0.097(16) 0.071(15) 0.063(13) -0.018(11) 0.009(9) -0.001(12)
    C26 0.103(12) 0.084(11) 0.082(13) -0.006(9) 0.001(10) -0.016(10)
    C25' 0.10(4) 0.07(4) 0.06(3) -0.02(3) 0.009(19) 0.00(3)
    C26' 0.10(2) 0.08(3) 0.08(3) -0.01(2) 0.00(2) -0.02(2)
    C25" 0.10(4) 0.08(4) 0.08(5) -0.01(3) 0.00(3) -0.02(5)
    C26" 0.10(3) 0.08(2) 0.08(2) -0.01(2) 0.00(2) -0.016(17)
    C27 0.103(4) 0.092(4) 0.118(4) 0.001(3) -0.005(3) -0.050(3)
    C28 0.050(3) 0.065(3) 0.121(4) 0.005(3) -0.012(3) -0.015(3)
    C29 0.100(4) 0.090(4) 0.173(6) 0.013(4) 0.007(4) 0.007(4)
_geom_special_details
;
All e.s.d.'s (except the e.s.d. in the dihedral angle between two l.s. planes)
are estimated using the full covariance matrix. The cell e.s.d.'s are taken
into account individually in the estimation of e.s.d.'s in distances, angles
and torsion angles; correlations between e.s.d.'s in cell parameters are only
used when they are defined by crystal symmetry. An approximate (isotropic)
treatment of cell e.s.d.'s is used for estimating e.s.d.'s involving l.s.
planes.
;
loop_
    _geom_bond_atom_site_label_1
    _geom_bond_atom_site_label_2
    _geom_bond_site_symmetry_2
    _geom_bond_distance
    _geom_bond_publ_flag
    S1 C25 . 1.80(4) ?
    S1 C20 . 1.809(4) ?
    S1 C25" . 1.81(11) ?
    S1 C25' . 1.82(5) ?
    O1 C2 . 1.200(4) ?
    O2 C9 . 1.198(4) ?
    O3 C2 . 1.339(4) ?
    O3 C4 . 1.461(4) ?
    O4 C18 . 1.206(4) ?
    O5 C14 . 1.428(4) ?
    O5 H5 . 0.8200 ?
    O6 C23 . 1.354(4) ?
    O6 C19 . 1.437(4) ?
    O7 C23 . 1.196(4) ?
    O8 C28 . 1.208(5) ?
    O10 C9 . 1.357(4) ?
    O10 C11 . 1.441(4) ?
    C1 C2 . 1.517(4) ?
    C1 C18 . 1.528(4) ?
    C1 C19 . 1.553(4) ?
    C1 C13 . 1.589(4) ?
    C4 C5 . 1.512(4) ?
    C4 C12 . 1.515(4) ?
    C4 H4 . 0.9800 ?
    C5 C6 . 1.514(5) ?
    C5 H5A . 0.9700 ?
    C5 H5B . 0.9700 ?
    C6 C7 . 1.531(5) ?
    C6 H6A . 0.9700 ?
    C6 H6B . 0.9700 ?
    C7 C21 . 1.537(5) ?
    C7 C22 . 1.537(5) ?
    C7 C8 . 1.569(4) ?
    C8 C9 . 1.500(5) ?
    C8 C12 . 1.544(4) ?
    C8 H8 . 0.9800 ?
    C11 C12 . 1.538(4) ?
    C11 H11A . 0.9700 ?
    C11 H11B . 0.9700 ?
    C12 C13 . 1.553(4) ?
    C13 C14 . 1.523(4) ?
    C13 H13 . 0.9800 ?
    C14 C15 . 1.537(4) ?
    C14 H14 . 0.9800 ?
    C15 C16 . 1.533(4) ?
    C15 H15A . 0.9700 ?
    C15 H15B . 0.9700 ?
    C16 C19 . 1.534(4) ?
    C16 C17 . 1.543(4) ?
    C16 H16 . 0.9800 ?
    C17 C20 . 1.506(4) ?
    C17 C18 . 1.517(4) ?
    C17 H17 . 0.9800 ?
    C19 H19 . 0.9800 ?
    C20 H20A . 0.9700 ?
    C20 H20B . 0.9700 ?
    C21 H21A . 0.9600 ?
    C21 H21B . 0.9600 ?
    C21 H21C . 0.9600 ?
    C22 H22A . 0.9600 ?
    C22 H22B . 0.9600 ?
    C22 H22C . 0.9600 ?
    C23 C24 . 1.486(4) ?
    C24 H24A . 0.9600 ?
    C24 H24B . 0.9600 ?
    C24 H24C . 0.9600 ?
    C25 C26 . 1.54(5) ?
    C25 H25A . 0.9700 ?
    C25 H25B . 0.9700 ?
    C26 H26A . 0.9600 ?
    C26 H26B . 0.9600 ?
    C26 H26C . 0.9600 ?
    C25' C26' . 1.50(9) ?
    C25' H25C . 0.9700 ?
    C25' H25D . 0.9700 ?
    C26' H26D . 0.9600 ?
    C26' H26E . 0.9600 ?
    C26' H26F . 0.9600 ?
    C25" C26" . 1.54(15) ?
    C25" H25E . 0.9700 ?
    C25" H25F . 0.9700 ?
    C26" H26G . 0.9600 ?
    C26" H26H . 0.9600 ?
    C26" H26I . 0.9600 ?
    C27 C28 . 1.453(6) ?
    C27 H27A . 0.9600 ?
    C27 H27B . 0.9600 ?
    C27 H27C . 0.9600 ?
    C28 C29 . 1.491(7) ?
    C29 H29A . 0.9600 ?
    C29 H29B . 0.9600 ?
    C29 H29C . 0.9600 ?
loop_
    _geom_angle_atom_site_label_1
    _geom_angle_atom_site_label_2
    _geom_angle_atom_site_label_3
    _geom_angle_site_symmetry_1
    _geom_angle_site_symmetry_3
    _geom_angle
    _geom_angle_publ_flag
    C25 S1 C20 . . 103.5(12) ?
    C25 S1 C25" . . 16(3) ?
    C20 S1 C25" . . 115(4) ?
    C25 S1 C25' . . 29(2) ?
    C20 S1 C25' . . 92(2) ?
    C25" S1 C25' . . 28(4) ?
    C2 O3 C4 . . 116.7(2) ?
    C14 O5 H5 . . 109.5 ?
    C23 O6 C19 . . 116.3(2) ?
    C9 O10 C11 . . 109.9(3) ?
    C2 C1 C18 . . 111.2(3) ?
    C2 C1 C19 . . 113.3(3) ?
    C18 C1 C19 . . 101.8(2) ?
    C2 C1 C13 . . 116.2(2) ?
    C18 C1 C13 . . 103.9(2) ?
    C19 C1 C13 . . 109.1(2) ?
    O1 C2 O3 . . 118.6(3) ?
    O1 C2 C1 . . 122.4(3) ?
    O3 C2 C1 . . 119.0(3) ?
    O3 C4 C5 . . 107.8(3) ?
    O3 C4 C12 . . 107.0(2) ?
    C5 C4 C12 . . 114.9(3) ?
    O3 C4 H4 . . 109.0 ?
    C5 C4 H4 . . 109.0 ?
    C12 C4 H4 . . 109.0 ?
    C4 C5 C6 . . 107.9(3) ?
    C4 C5 H5A . . 110.1 ?
    C6 C5 H5A . . 110.1 ?
    C4 C5 H5B . . 110.1 ?
    C6 C5 H5B . . 110.1 ?
    H5A C5 H5B . . 108.4 ?
    C5 C6 C7 . . 113.0(3) ?
    C5 C6 H6A . . 109.0 ?
    C7 C6 H6A . . 109.0 ?
    C5 C6 H6B . . 109.0 ?
    C7 C6 H6B . . 109.0 ?
    H6A C6 H6B . . 107.8 ?
    C6 C7 C21 . . 109.5(3) ?
    C6 C7 C22 . . 109.4(3) ?
    C21 C7 C22 . . 108.1(3) ?
    C6 C7 C8 . . 108.8(3) ?
    C21 C7 C8 . . 107.1(3) ?
    C22 C7 C8 . . 113.9(3) ?
    C9 C8 C12 . . 103.0(3) ?
    C9 C8 C7 . . 108.9(3) ?
    C12 C8 C7 . . 116.9(3) ?
    C9 C8 H8 . . 109.2 ?
    C12 C8 H8 . . 109.2 ?
    C7 C8 H8 . . 109.2 ?
    O2 C9 O10 . . 120.8(3) ?
    O2 C9 C8 . . 128.8(3) ?
    O10 C9 C8 . . 110.4(3) ?
    O10 C11 C12 . . 106.0(2) ?
    O10 C11 H11A . . 110.5 ?
    C12 C11 H11A . . 110.5 ?
    O10 C11 H11B . . 110.5 ?
    C12 C11 H11B . . 110.5 ?
    H11A C11 H11B . . 108.7 ?
    C4 C12 C11 . . 112.2(3) ?
    C4 C12 C8 . . 115.9(3) ?
    C11 C12 C8 . . 100.6(2) ?
    C4 C12 C13 . . 107.1(2) ?
    C11 C12 C13 . . 107.6(2) ?
    C8 C12 C13 . . 113.1(2) ?
    C14 C13 C12 . . 116.6(2) ?
    C14 C13 C1 . . 112.3(2) ?
    C12 C13 C1 . . 109.3(2) ?
    C14 C13 H13 . . 105.9 ?
    C12 C13 H13 . . 105.9 ?
    C1 C13 H13 . . 105.9 ?
    O5 C14 C13 . . 110.8(2) ?
    O5 C14 C15 . . 110.8(3) ?
    C13 C14 C15 . . 111.1(3) ?
    O5 C14 H14 . . 108.0 ?
    C13 C14 H14 . . 108.0 ?
    C15 C14 H14 . . 108.0 ?
    C16 C15 C14 . . 114.2(3) ?
    C16 C15 H15A . . 108.7 ?
    C14 C15 H15A . . 108.7 ?
    C16 C15 H15B . . 108.7 ?
    C14 C15 H15B . . 108.7 ?
    H15A C15 H15B . . 107.6 ?
    C15 C16 C19 . . 108.2(2) ?
    C15 C16 C17 . . 115.2(3) ?
    C19 C16 C17 . . 102.3(3) ?
    C15 C16 H16 . . 110.3 ?
    C19 C16 H16 . . 110.3 ?
    C17 C16 H16 . . 110.3 ?
    C20 C17 C18 . . 111.1(3) ?
    C20 C17 C16 . . 120.9(3) ?
    C18 C17 C16 . . 102.9(2) ?
    C20 C17 H17 . . 107.1 ?
    C18 C17 H17 . . 107.1 ?
    C16 C17 H17 . . 107.1 ?
    O4 C18 C17 . . 125.6(3) ?
    O4 C18 C1 . . 125.2(3) ?
    C17 C18 C1 . . 109.0(3) ?
    O6 C19 C16 . . 107.2(2) ?
    O6 C19 C1 . . 111.4(2) ?
    C16 C19 C1 . . 100.5(2) ?
    O6 C19 H19 . . 112.3 ?
    C16 C19 H19 . . 112.3 ?
    C1 C19 H19 . . 112.3 ?
    C17 C20 S1 . . 113.3(3) ?
    C17 C20 H20A . . 108.9 ?
    S1 C20 H20A . . 108.9 ?
    C17 C20 H20B . . 108.9 ?
    S1 C20 H20B . . 108.9 ?
    H20A C20 H20B . . 107.7 ?
    C7 C21 H21A . . 109.5 ?
    C7 C21 H21B . . 109.5 ?
    H21A C21 H21B . . 109.5 ?
    C7 C21 H21C . . 109.5 ?
    H21A C21 H21C . . 109.5 ?
    H21B C21 H21C . . 109.5 ?
    C7 C22 H22A . . 109.5 ?
    C7 C22 H22B . . 109.5 ?
    H22A C22 H22B . . 109.5 ?
    C7 C22 H22C . . 109.5 ?
    H22A C22 H22C . . 109.5 ?
    H22B C22 H22C . . 109.5 ?
    O7 C23 O6 . . 122.4(3) ?
    O7 C23 C24 . . 127.0(3) ?
    O6 C23 C24 . . 110.5(3) ?
    C23 C24 H24A . . 109.5 ?
    C23 C24 H24B . . 109.5 ?
    H24A C24 H24B . . 109.5 ?
    C23 C24 H24C . . 109.5 ?
    H24A C24 H24C . . 109.5 ?
    H24B C24 H24C . . 109.5 ?
    C26 C25 S1 . . 106(2) ?
    C26 C25 H25A . . 110.4 ?
    S1 C25 H25A . . 110.4 ?
    C26 C25 H25B . . 110.4 ?
    S1 C25 H25B . . 110.4 ?
    H25A C25 H25B . . 108.6 ?
    C25 C26 H26A . . 109.5 ?
    C25 C26 H26B . . 109.5 ?
    H26A C26 H26B . . 109.5 ?
    C25 C26 H26C . . 109.5 ?
    H26A C26 H26C . . 109.5 ?
    H26B C26 H26C . . 109.5 ?
    C26' C25' S1 . . 127(6) ?
    C26' C25' H25C . . 105.6 ?
    S1 C25' H25C . . 105.6 ?
    C26' C25' H25D . . 105.6 ?
    S1 C25' H25D . . 105.6 ?
    H25C C25' H25D . . 106.1 ?
    C25' C26' H26D . . 109.5 ?
    C25' C26' H26E . . 109.5 ?
    H26D C26' H26E . . 109.5 ?
    C25' C26' H26F . . 109.5 ?
    H26D C26' H26F . . 109.5 ?
    H26E C26' H26F . . 109.5 ?
    C26" C25" S1 . . 116(8) ?
    C26" C25" H25E . . 108.3 ?
    S1 C25" H25E . . 108.3 ?
    C26" C25" H25F . . 108.3 ?
    S1 C25" H25F . . 108.3 ?
    H25E C25" H25F . . 107.4 ?
    C25" C26" H26G . . 109.5 ?
    C25" C26" H26H . . 109.5 ?
    H26G C26" H26H . . 109.5 ?
    C25" C26" H26I . . 109.5 ?
    H26G C26" H26I . . 109.5 ?
    H26H C26" H26I . . 109.5 ?
    C28 C27 H27A . . 109.5 ?
    C28 C27 H27B . . 109.5 ?
    H27A C27 H27B . . 109.5 ?
    C28 C27 H27C . . 109.5 ?
    H27A C27 H27C . . 109.5 ?
    H27B C27 H27C . . 109.5 ?
    O8 C28 C27 . . 122.6(5) ?
    O8 C28 C29 . . 120.4(5) ?
    C27 C28 C29 . . 117.0(5) ?
    C28 C29 H29A . . 109.5 ?
    C28 C29 H29B . . 109.5 ?
    H29A C29 H29B . . 109.5 ?
    C28 C29 H29C . . 109.5 ?
    H29A C29 H29C . . 109.5 ?
    H29B C29 H29C . . 109.5 ?
loop_
    _geom_torsion_atom_site_label_1
    _geom_torsion_atom_site_label_2
    _geom_torsion_atom_site_label_3
    _geom_torsion_atom_site_label_4
    _geom_torsion_site_symmetry_1
    _geom_torsion_site_symmetry_2
    _geom_torsion_site_symmetry_3
    _geom_torsion_site_symmetry_4
    _geom_torsion
    _geom_torsion_publ_flag
    C4 O3 C2 O1 . . . . 179.3(3) ?
    C4 O3 C2 C1 . . . . -0.1(4) ?
    C18 C1 C2 O1 . . . . -29.1(4) ?
    C19 C1 C2 O1 . . . . 84.8(4) ?
    C13 C1 C2 O1 . . . . -147.7(3) ?
    C18 C1 C2 O3 . . . . 150.3(3) ?
    C19 C1 C2 O3 . . . . -95.8(3) ?
    C13 C1 C2 O3 . . . . 31.7(4) ?
    C2 O3 C4 C5 . . . . -177.2(3) ?
    C2 O3 C4 C12 . . . . -53.1(3) ?
    O3 C4 C5 C6 . . . . 173.9(3) ?
    C12 C4 C5 C6 . . . . 54.7(4) ?
    C4 C5 C6 C7 . . . . -65.9(4) ?
    C5 C6 C7 C21 . . . . 174.2(3) ?
    C5 C6 C7 C22 . . . . -67.5(4) ?
    C5 C6 C7 C8 . . . . 57.4(4) ?
    C6 C7 C8 C9 . . . . -155.1(3) ?
    C21 C7 C8 C9 . . . . 86.6(4) ?
    C22 C7 C8 C9 . . . . -32.8(4) ?
    C6 C7 C8 C12 . . . . -39.0(4) ?
    C21 C7 C8 C12 . . . . -157.2(3) ?
    C22 C7 C8 C12 . . . . 83.3(4) ?
    C11 O10 C9 O2 . . . . 178.5(3) ?
    C11 O10 C9 C8 . . . . 0.5(3) ?
    C12 C8 C9 O2 . . . . 162.4(3) ?
    C7 C8 C9 O2 . . . . -72.9(4) ?
    C12 C8 C9 O10 . . . . -19.8(3) ?
    C7 C8 C9 O10 . . . . 104.9(3) ?
    C9 O10 C11 C12 . . . . 19.4(3) ?
    O3 C4 C12 C11 . . . . -43.7(3) ?
    C5 C4 C12 C11 . . . . 76.0(4) ?
    O3 C4 C12 C8 . . . . -158.5(2) ?
    C5 C4 C12 C8 . . . . -38.9(4) ?
    O3 C4 C12 C13 . . . . 74.2(3) ?
    C5 C4 C12 C13 . . . . -166.2(3) ?
    O10 C11 C12 C4 . . . . -153.8(2) ?
    O10 C11 C12 C8 . . . . -29.9(3) ?
    O10 C11 C12 C13 . . . . 88.6(3) ?
    C9 C8 C12 C4 . . . . 150.4(3) ?
    C7 C8 C12 C4 . . . . 31.1(4) ?
    C9 C8 C12 C11 . . . . 29.2(3) ?
    C7 C8 C12 C11 . . . . -90.2(3) ?
    C9 C8 C12 C13 . . . . -85.3(3) ?
    C7 C8 C12 C13 . . . . 155.3(3) ?
    C4 C12 C13 C14 . . . . 87.3(3) ?
    C11 C12 C13 C14 . . . . -151.8(3) ?
    C8 C12 C13 C14 . . . . -41.6(4) ?
    C4 C12 C13 C1 . . . . -41.3(3) ?
    C11 C12 C13 C1 . . . . 79.6(3) ?
    C8 C12 C13 C1 . . . . -170.2(2) ?
    C2 C1 C13 C14 . . . . -138.8(3) ?
    C18 C1 C13 C14 . . . . 98.8(3) ?
    C19 C1 C13 C14 . . . . -9.2(3) ?
    C2 C1 C13 C12 . . . . -7.7(4) ?
    C18 C1 C13 C12 . . . . -130.2(3) ?
    C19 C1 C13 C12 . . . . 121.8(3) ?
    C12 C13 C14 O5 . . . . -49.6(3) ?
    C1 C13 C14 O5 . . . . 77.6(3) ?
    C12 C13 C14 C15 . . . . -173.2(3) ?
    C1 C13 C14 C15 . . . . -45.9(4) ?
    O5 C14 C15 C16 . . . . -81.9(3) ?
    C13 C14 C15 C16 . . . . 41.6(4) ?
    C14 C15 C16 C19 . . . . 19.2(4) ?
    C14 C15 C16 C17 . . . . -94.5(3) ?
    C15 C16 C17 C20 . . . . -43.5(4) ?
    C19 C16 C17 C20 . . . . -160.6(3) ?
    C15 C16 C17 C18 . . . . 81.1(3) ?
    C19 C16 C17 C18 . . . . -36.0(3) ?
    C20 C17 C18 O4 . . . . -34.6(4) ?
    C16 C17 C18 O4 . . . . -165.3(3) ?
    C20 C17 C18 C1 . . . . 140.5(3) ?
    C16 C17 C18 C1 . . . . 9.8(3) ?
    C2 C1 C18 O4 . . . . -44.2(4) ?
    C19 C1 C18 O4 . . . . -165.2(3) ?
    C13 C1 C18 O4 . . . . 81.5(4) ?
    C2 C1 C18 C17 . . . . 140.7(3) ?
    C19 C1 C18 C17 . . . . 19.7(3) ?
    C13 C1 C18 C17 . . . . -93.7(3) ?
    C23 O6 C19 C16 . . . . -163.2(2) ?
    C23 O6 C19 C1 . . . . 87.8(3) ?
    C15 C16 C19 O6 . . . . 169.9(2) ?
    C17 C16 C19 O6 . . . . -68.1(3) ?
    C15 C16 C19 C1 . . . . -73.6(3) ?
    C17 C16 C19 C1 . . . . 48.4(3) ?
    C2 C1 C19 O6 . . . . -47.4(3) ?
    C18 C1 C19 O6 . . . . 72.0(3) ?
    C13 C1 C19 O6 . . . . -178.6(2) ?
    C2 C1 C19 C16 . . . . -160.8(3) ?
    C18 C1 C19 C16 . . . . -41.3(3) ?
    C13 C1 C19 C16 . . . . 68.1(3) ?
    C18 C17 C20 S1 . . . . 178.0(2) ?
    C16 C17 C20 S1 . . . . -61.4(4) ?
    C25 S1 C20 C17 . . . . -149.1(14) ?
    C25" S1 C20 C17 . . . . -138(4) ?
    C25' S1 C20 C17 . . . . -122(2) ?
    C19 O6 C23 O7 . . . . -1.4(4) ?
    C19 O6 C23 C24 . . . . 179.5(2) ?
    C20 S1 C25 C26 . . . . 84(2) ?
    C25" S1 C25 C26 . . . .  -6E1(2)
                                    ?
    C25' S1 C25 C26 . . . . 14(5) ?
    C25 S1 C25' C26' . . . . -63(6) ?
    C20 S1 C25' C26' . . . . -177(6) ?
    C25" S1 C25' C26' . . . . -29(7) ?
    C25 S1 C25" C26" . . . . 63(19) ?
    C20 S1 C25" C26" . . . . 20(8) ?
    C25' S1 C25" C26" . . . . -16(6) ?
loop_
    _geom_hbond_atom_site_label_D
    _geom_hbond_atom_site_label_H
    _geom_hbond_atom_site_label_A
    _geom_hbond_site_symmetry_A
    _geom_hbond_distance_DH
    _geom_hbond_distance_HA
    _geom_hbond_distance_DA
    _geom_hbond_angle_DHA
    O5 H5 O8 3_655 0.82 2.16 2.952(4) 161
data_global
_journal_date_recd_electronic     2008-11-27
_journal_date_accepted     2008-12-19
_journal_name_full     'Acta Crystallographica, Section E'
_journal_year     2009
_journal_volume     65
_journal_issue      1
_journal_page_first     o202
_journal_page_last     o202
_journal_paper_category     QO
_journal_coeditor_code     TK2336
_publ_contact_author_name     'Shi, Hao'
_publ_contact_author_address
;
The College of Pharmaceutical Science
Zhejiang University of Technology
Hangzhou 310014
People's Republic of China
;
_publ_contact_author_email     shihao@126.com
_publ_contact_author_fax     '86-571-88320320'
_publ_contact_author_phone     '86-571-88320320'
_publ_section_title
;\
(1<i>R</i>,4<i>S</i>,8<i>R</i>,9<i>R</i>,12<i>S</i>,13<i>S</i>,14<i>R</i>,\
16<i>S</i>,17<i>R</i>,19<i>R</i>)-17-[(Ethylsulfanyl)methyl]-9,14-dihydroxy-\
7,7-dimethyl-2,18-dioxo-3,10-dioxapentacyclo[14.2.1.0^1,13^.0^4,12^.0^8,12^]\
nonadecan-19-yl acetate acetone solvate
;
loop_
    _publ_author_name
    _publ_author_address
    'Shi, Hao'
;
The College of Pharmaceutical Science
Zhejiang University of Technology
Hangzhou 310014
People's Republic of China
;
    ' Sun, Hong Xiang'
; College of Animal Sciences
  Zhejiang University
  Hangzhou 310029
  People's Republic of China
;
