# Supplementary material for: (1R,4S,8R,9R,12S,13S,14R,16S,17R,19R)-17-[(Ethyl­sulfan­yl)meth­yl]-9,14-di­hydroxy-7,7-dimethyl-2,18-dioxo-3,10-dioxapenta­cyclo[14.2.1.01,13.04,12.08,12]nona­decan-19-yl acetate acetone solvate
Source: Acta Crystallogr Sect E Struct Rep Online. 2008 Dec 24;65(Pt 1):o202. doi: 10.1107/S1600536808043341 (PMC2968108; doi:10.1107/S1600536808043341)
Supplement: Supplementary file 2 [file e-65-0o202-Isup2.hkl]

# 
# h,k,l, Fc-squared, Fo-squared, sigma(Fo-squared) and status flag 
# 
data_I
_shelx_title ' 080721c in P2(1)2(1)2(1)' 
_shelx_refln_list_code          4 
_shelx_F_calc_maximum      173.88 
_exptl_crystal_F_000      1152.00 
_reflns_d_resolution_high  0.8407 
 
loop_ 
 _symmetry_equiv_pos_as_xyz 
 'x, y, z' 
 '-x+1/2, -y, z+1/2' 
 '-x, y+1/2, -z+1/2' 
 'x+1/2, -y+1/2, -z' 
 
_cell_length_a    10.6258 
_cell_length_b    11.4825 
_cell_length_c    22.2649 
_cell_angle_alpha  90.000 
_cell_angle_beta   90.000 
_cell_angle_gamma  90.000 
 
_shelx_F_squared_multiplier     1.000 
 
loop_ 
 _refln_index_h 
 _refln_index_k 
 _refln_index_l 
 _refln_F_squared_calc 
 _refln_F_squared_meas 
 _refln_F_squared_sigma 
 _refln_observed_status 
   2   0   0     1073.71      921.90     28.03 o 
   4   0   0     6510.46     6573.63    120.33 o 
   6   0   0       11.99        1.39      9.31 o 
   8   0   0       84.22      102.65     20.88 o 
  10   0   0      378.43      293.78     28.77 o 
  12   0   0       64.06       32.11     23.35 o 
   1   1   0    30234.17    27518.76    257.18 o 
   2   1   0     1104.82     1108.72     22.31 o 
   3   1   0     7195.91     7640.68    184.27 o 
   4   1   0      142.70      123.89      7.02 o 
   5   1   0      283.34      195.21     27.25 o 
   6   1   0      319.95      266.43     14.42 o 
   7   1   0        0.46       -2.58      7.15 o 
   8   1   0      389.37      329.08     25.31 o 
   9   1   0       17.76       13.72     11.47 o 
  10   1   0       58.61       46.10     14.36 o 
  11   1   0      113.49      131.10     23.31 o 
  12   1   0       29.14       10.64     14.83 o 
   0   2   0     2799.22     2667.56     50.59 o 
   1   2   0    21685.92    20197.70    195.83 o 
   2   2   0      507.24      524.14      9.49 o 
   3   2   0       74.16       57.32      6.84 o 
   4   2   0      129.84      101.78      6.74 o 
   5   2   0      100.23      103.16      7.55 o 
   6   2   0      480.36      545.65     19.64 o 
   7   2   0       31.71       19.91     11.51 o 
   8   2   0      158.41      146.87     16.64 o 
   9   2   0      788.39      741.32     27.91 o 
  10   2   0      157.01      172.06     20.09 o 
  11   2   0        3.18       -4.45     13.22 o 
  12   2   0        5.69      -17.36     14.96 o 
   1   3   0     4976.33     5056.87     63.32 o 
   2   3   0      606.80      653.91     11.07 o 
   3   3   0      410.85      443.48     22.17 o 
   4   3   0     1439.71     1379.36     28.44 o 
   5   3   0     1609.04     1713.64     26.37 o 
   6   3   0       26.03       24.29      5.89 o 
   7   3   0      962.30      948.04     28.39 o 
   8   3   0      513.25      575.69     45.63 o 
   9   3   0      240.04      232.84     20.87 o 
  10   3   0        9.32       -3.09     12.57 o 
  11   3   0       42.08       31.15     21.68 o 
  12   3   0        0.70        0.28     14.97 o 
   0   4   0       15.24       16.90      6.70 o 
   1   4   0     1698.15     1357.88     26.99 o 
   2   4   0      107.89      124.13      8.07 o 
   3   4   0     4818.18     4744.04     48.29 o 
   4   4   0        2.62       13.79      5.33 o 
   5   4   0      811.23      948.73     18.20 o 
   6   4   0      694.52      698.42     23.95 o 
   7   4   0      121.47      159.15     27.41 o 
   8   4   0      245.30      254.37     20.83 o 
   9   4   0        8.15       -6.38     10.66 o 
  10   4   0       75.92       46.02     16.15 o 
  11   4   0       22.85       22.24     15.93 o 
  12   4   0        8.27       -9.17     14.38 o 
   1   5   0     1481.09     1418.99     24.18 o 
   2   5   0        3.84        9.92      4.12 o 
   3   5   0     2097.27     2052.95     39.29 o 
   4   5   0      388.37      431.62     15.88 o 
   5   5   0      354.28      368.41     11.37 o 
   6   5   0       93.66       76.58     17.08 o 
   7   5   0       54.32       82.28     14.02 o 
   8   5   0        1.41        1.28     12.25 o 
   9   5   0       36.63       47.73     16.06 o 
  10   5   0       47.33       36.65     15.43 o 
  11   5   0       32.07       38.07     16.36 o 
   0   6   0        9.76       14.59      9.03 o 
   1   6   0      176.98      187.95     11.88 o 
   2   6   0      101.57       90.09      8.66 o 
   3   6   0       23.29        8.76      4.80 o 
   4   6   0      651.12      690.15     16.90 o 
   5   6   0       34.49       50.09     17.04 o 
   6   6   0     1993.53     2135.15     46.78 o 
   7   6   0        0.01        6.14     10.16 o 
   8   6   0       94.26      119.48     17.38 o 
   9   6   0        7.69       -4.34     17.62 o 
  10   6   0       51.99       62.53     17.74 o 
  11   6   0       15.08       25.32     23.68 o 
   1   7   0       96.19       97.44     16.83 o 
   2   7   0      585.87      526.82     21.17 o 
   3   7   0      134.55      151.41      9.52 o 
   4   7   0     1601.71     1605.00     38.13 o 
   5   7   0        0.00       -8.44      8.11 o 
   6   7   0      404.14      347.45     20.19 o 
   7   7   0       10.95       -2.89     10.76 o 
   8   7   0        2.06      -21.82     17.04 o 
   9   7   0        6.74        8.70     20.71 o 
  10   7   0        0.34      -15.68     20.82 o 
   0   8   0      761.02      664.92     32.16 o 
   1   8   0       42.95       45.87      8.36 o 
   2   8   0      333.45      358.21     14.94 o 
   3   8   0      792.20      733.22     18.22 o 
   4   8   0        2.70        8.35      8.00 o 
   5   8   0     1278.42     1231.23     40.94 o 
   6   8   0       16.96       29.27     19.24 o 
   7   8   0        1.34      -11.31     16.57 o 
   8   8   0       41.60       56.93     25.02 o 
   9   8   0       13.66       11.42     22.65 o 
  10   8   0       62.91       43.64     28.49 o 
   1   9   0      370.13      312.49     15.38 o 
   2   9   0      766.86      821.99     23.27 o 
   3   9   0      174.52      189.10     15.33 o 
   4   9   0       31.08       30.34     14.54 o 
   5   9   0      243.69      330.50     35.16 o 
   6   9   0       93.85      104.18     27.60 o 
   7   9   0        1.91        2.67     17.37 o 
   8   9   0       15.07      -16.37     20.01 o 
   9   9   0       10.35        0.17     22.65 o 
   0  10   0        6.53       33.24     20.57 o 
   1  10   0     1345.54     1256.13     38.70 o 
   2  10   0        0.68       -7.87     10.33 o 
   3  10   0        8.95       24.05     13.48 o 
   4  10   0      221.43      250.77     23.16 o 
   5  10   0       35.23       57.09     23.27 o 
   6  10   0       62.61      109.66     28.69 o 
   7  10   0       38.26       26.49     20.49 o 
   8  10   0        5.48        4.78     19.93 o 
   1  11   0        9.43      -11.22     18.96 o 
   2  11   0       10.17        2.33     17.90 o 
   3  11   0      147.17      169.57     20.26 o 
   4  11   0      129.11      130.33     21.35 o 
   5  11   0       34.76       44.20     20.74 o 
   6  11   0       41.94       36.83     25.10 o 
   7  11   0        4.07       -3.03     19.40 o 
   0  12   0      261.26      286.81     41.08 o 
   1  12   0      256.36      383.87     46.67 o 
   2  12   0       13.50       -5.86     15.16 o 
   3  12   0       47.02       42.89     22.99 o 
   4  12   0        1.29       -0.08     20.96 o 
   1  13   0        5.94       10.51     25.02 o 
   2  13   0       16.93       30.14     17.97 o 
   3  13   0        2.85      -20.12     13.84 o 
   1   0   1    19269.73    18609.88    247.66 o 
   2   0   1     1352.84     1137.19     15.90 o 
   3   0   1     3228.45     2939.51     40.61 o 
   4   0   1     1911.75     1798.71     26.47 o 
   5   0   1       62.50       64.44      8.73 o 
   6   0   1      543.70      493.30     23.63 o 
   7   0   1       36.51       36.29     10.48 o 
   8   0   1      184.18      196.70     24.10 o 
   9   0   1       11.12        6.25     10.93 o 
  10   0   1        0.10      -11.30     11.54 o 
  11   0   1        4.76      -15.42     16.08 o 
  12   0   1        1.50      -20.85     13.90 o 
 -12   1   1        0.51       -5.69     15.67 o 
 -11   1   1        3.96      -12.73     13.56 o 
 -10   1   1      136.54      181.81     54.37 o 
  -9   1   1       84.22      118.91     19.32 o 
  -8   1   1      323.75      322.21     18.36 o 
  -7   1   1      706.80      709.99     33.37 o 
  -6   1   1     1938.33     1987.73     32.11 o 
  -5   1   1      849.77      845.45     23.85 o 
  -4   1   1     3793.45     4144.94     58.08 o 
  -3   1   1     5347.41     5473.09     69.92 o 
  -2   1   1    13622.04    13285.03    161.78 o 
  -1   1   1      333.50      347.09     13.42 o 
   0   1   1     1549.22     1587.88     73.33 o 
   1   1   1      326.16      323.20     22.52 o 
   2   1   1    13455.82    12710.37    382.22 o 
   3   1   1     5300.60     5276.53     68.49 o 
   4   1   1     3835.28     4100.52     58.16 o 
   5   1   1      840.43      837.23     21.79 o 
   6   1   1     1963.98     2032.33     39.28 o 
   7   1   1      714.11      716.17     23.47 o 
   8   1   1      320.11      292.97     17.35 o 
   9   1   1       85.02       84.03     15.37 o 
  10   1   1      135.76      143.01     18.54 o 
  11   1   1        3.99      -16.01     13.02 o 
  12   1   1        0.49        5.68     14.55 o 
 -12   2   1        0.22      -13.67     13.60 o 
 -11   2   1       12.56        3.43     14.01 o 
 -10   2   1      232.66      244.53     46.11 o 
  -9   2   1       12.20        6.23     10.57 o 
  -8   2   1      134.53      145.27     16.38 o 
  -7   2   1       90.00       93.55      9.60 o 
  -6   2   1      284.77      272.65     14.83 o 
  -5   2   1     1931.70     1963.81     29.80 o 
  -4   2   1     1052.59     1032.41     17.93 o 
  -3   2   1     3363.74     3387.74     46.71 o 
  -2   2   1     1745.65     1634.91     19.07 o 
  -1   2   1     2752.88     2821.32     46.42 o 
   0   2   1      235.87      218.74      5.91 o 
   1   2   1     2751.05     2814.33     31.59 o 
   2   2   1     1764.73     1606.73     40.33 o 
   3   2   1     3385.51     3407.08     84.63 o 
   4   2   1     1048.67      999.04     16.87 o 
   5   2   1     1918.65     2004.93     40.35 o 
   6   2   1      285.35      275.01     14.41 o 
   7   2   1       88.59       81.57     12.31 o 
   8   2   1      134.09      155.71     16.73 o 
   9   2   1       12.38       -1.44     11.08 o 
  10   2   1      236.05      237.01     22.22 o 
  11   2   1       13.08        6.66     13.03 o 
  12   2   1        0.19      -15.68     14.69 o 
 -12   3   1        8.50        2.00     15.62 o 
 -11   3   1        0.77      -19.06     12.71 o 
 -10   3   1       16.71       12.09     12.92 o 
  -9   3   1       45.87       44.87     13.39 o 
  -8   3   1       83.29       67.51     13.34 o 
  -7   3   1      669.15      725.04     42.63 o 
  -6   3   1      430.18      434.05     13.41 o 
  -5   3   1      300.54      325.32     10.85 o 
  -4   3   1     1447.50     1515.08     23.48 o 
  -3   3   1     7994.85     8392.50     88.28 o 
  -2   3   1      872.92      856.39     13.59 o 
  -1   3   1     1210.75     1084.61     21.78 o 
   0   3   1      285.42      326.28     10.02 o 
   1   3   1     1219.13     1045.82     32.24 o 
   2   3   1      884.22      888.01     12.79 o 
   3   3   1     7900.49     8341.83     86.27 o 
   4   3   1     1452.50     1522.66     37.01 o 
   5   3   1      311.60      324.04      9.97 o 
   6   3   1      428.28      440.66     19.54 o 
   7   3   1      677.56      696.62     24.43 o 
   8   3   1       83.26       84.87     14.53 o 
   9   3   1       45.50       63.86     14.45 o 
  10   3   1       16.78       10.89     19.69 o 
  11   3   1        0.77       -8.25     13.08 o 
  12   3   1        8.51       12.21     16.59 o 
 -12   4   1        4.38       -5.86     17.04 o 
 -11   4   1      128.83      121.27     20.90 o 
 -10   4   1       47.33       63.40     17.18 o 
  -9   4   1       63.69       55.45     14.93 o 
  -8   4   1      224.43      284.48     27.28 o 
  -7   4   1      500.89      504.94     32.17 o 
  -6   4   1      895.31      899.90     27.40 o 
  -5   4   1      225.38      244.44     31.07 o 
  -4   4   1     3079.42     3171.26     41.45 o 
  -3   4   1      100.51      110.35      6.54 o 
  -2   4   1     1114.64     1109.24     18.22 o 
  -1   4   1      799.84      841.51     31.72 o 
   0   4   1      751.64      783.47     17.87 o 
   1   4   1      795.30      820.34     15.29 o 
   2   4   1     1106.23     1091.08     16.33 o 
   3   4   1       97.34      112.03      6.92 o 
   4   4   1     3077.26     3215.92     39.83 o 
   5   4   1      233.73      230.11      9.99 o 
   6   4   1      894.00      910.43     26.66 o 
   7   4   1      501.01      478.19     20.93 o 
   8   4   1      225.09      251.22     18.58 o 
   9   4   1       63.13       75.35     15.70 o 
  10   4   1       47.48       36.47     14.16 o 
  11   4   1      128.55      122.04     20.29 o 
  12   4   1        4.37      -11.82     15.60 o 
 -11   5   1       22.10       15.36     16.65 o 
 -10   5   1       18.85       -0.15     22.11 o 
  -9   5   1       48.03       37.21     23.91 o 
  -8   5   1       43.93       21.17     12.07 o 
  -7   5   1       68.70       81.36     14.29 o 
  -6   5   1      332.90      327.39     21.58 o 
  -5   5   1       70.64       76.61      7.60 o 
  -4   5   1       53.81       60.51      7.18 o 
  -3   5   1       68.40       91.06      7.04 o 
  -2   5   1      795.50      755.47     17.14 o 
  -1   5   1     2113.35     2067.08     39.43 o 
   0   5   1     1389.51     1296.28     36.40 o 
   1   5   1     2113.80     2026.52     45.38 o 
   2   5   1      804.89      748.92     14.38 o 
   3   5   1       73.70      107.30      7.00 o 
   4   5   1       57.55       61.27      6.25 o 
   5   5   1       72.94       85.12     11.49 o 
   6   5   1      338.62      341.94     18.17 o 
   7   5   1       69.35       62.50     13.35 o 
   8   5   1       44.21       23.56     12.51 o 
   9   5   1       47.25       44.07     23.06 o 
  10   5   1       18.42       41.44     16.01 o 
  11   5   1       22.22       13.02     15.96 o 
 -11   6   1        3.44      -14.87     21.13 o 
 -10   6   1      146.60      172.42     23.99 o 
  -9   6   1        1.91       -3.39     13.53 o 
  -8   6   1      307.66      316.18     21.58 o 
  -7   6   1       56.68       54.59     14.20 o 
  -6   6   1      408.16      459.15     22.18 o 
  -5   6   1     1692.63     1660.58     38.94 o 
  -4   6   1      144.15      157.17     13.69 o 
  -3   6   1      210.82      202.47      9.14 o 
  -2   6   1     1071.29     1055.12     24.76 o 
  -1   6   1      724.61      686.00     22.01 o 
   0   6   1      118.10       87.09     22.39 o 
   1   6   1      720.52      665.72     16.17 o 
   2   6   1     1075.93     1072.47     18.96 o 
   3   6   1      215.22      218.67      8.83 o 
   4   6   1      148.42      150.45     11.13 o 
   5   6   1     1702.98     1808.49     39.62 o 
   6   6   1      404.89      457.53     39.44 o 
   7   6   1       58.44       60.32     13.54 o 
   8   6   1      311.71      310.47     21.99 o 
   9   6   1        1.78        7.62     12.87 o 
  10   6   1      144.36      142.49     29.99 o 
  11   6   1        3.63       12.40     21.04 o 
 -10   7   1       50.08       96.32     31.16 o 
  -9   7   1      280.39      309.66     27.66 o 
  -8   7   1       74.44       76.80     23.03 o 
  -7   7   1       25.04        0.68     17.90 o 
  -6   7   1       25.45       24.75     12.87 o 
  -5   7   1      346.87      336.43     18.88 o 
  -4   7   1      169.09      193.70     13.46 o 
  -3   7   1      186.15      171.58     16.20 o 
  -2   7   1       76.51       77.39      9.32 o 
  -1   7   1      375.61      340.61     27.57 o 
   0   7   1     1246.89     1231.01     25.44 o 
   1   7   1      376.28      370.25     24.57 o 
   2   7   1       70.11       58.71      6.94 o 
   3   7   1      184.79      174.49      9.89 o 
   4   7   1      171.06      201.75     21.04 o 
   5   7   1      348.55      316.13     18.08 o 
   6   7   1       23.97       33.43     11.47 o 
   7   7   1       24.77       17.09     18.35 o 
   8   7   1       73.29       58.23     23.29 o 
   9   7   1      279.62      298.54     38.11 o 
  10   7   1       50.37       42.89     25.93 o 
 -10   8   1       13.01      -14.90     23.32 o 
  -9   8   1        2.90        2.08     17.73 o 
  -8   8   1        6.94       17.76     20.26 o 
  -7   8   1      104.45      107.27     27.60 o 
  -6   8   1      557.34      570.00     26.20 o 
  -5   8   1      124.42      147.73     17.93 o 
  -4   8   1      152.72      142.03     14.01 o 
  -3   8   1       41.51       33.06      7.63 o 
  -2   8   1        8.70        2.15      7.15 o 
  -1   8   1        5.93       -7.19      6.19 o 
   0   8   1      558.33      558.64     23.30 o 
   1   8   1        5.62       -2.55      5.92 o 
   2   8   1        9.35        7.43      6.06 o 
   3   8   1       40.53       37.79      7.10 o 
   4   8   1      151.07      122.62     12.41 o 
   5   8   1      125.53      160.41     24.57 o 
   6   8   1      556.44      599.93     37.55 o 
   7   8   1      105.13      129.25     27.91 o 
   8   8   1        6.23       21.46     19.90 o 
   9   8   1        2.87        3.00     18.90 o 
  10   8   1       12.98       49.34     26.49 o 
  -9   9   1        1.34       -3.09     22.07 o 
  -8   9   1        1.58      -26.27     17.51 o 
  -7   9   1      148.61      174.54     29.88 o 
  -6   9   1       97.95       67.38     22.40 o 
  -5   9   1      153.68      169.64     28.60 o 
  -4   9   1       99.21      101.80     12.94 o 
  -3   9   1       58.11       60.72     16.52 o 
  -2   9   1      459.50      463.24     18.42 o 
  -1   9   1      841.98      869.89     24.58 o 
   0   9   1      150.85      145.44     13.61 o 
   1   9   1      854.70      839.31     20.59 o 
   2   9   1      471.36      434.74     17.99 o 
   3   9   1       55.46       64.11     13.58 o 
   4   9   1      102.72       90.62     14.98 o 
   5   9   1      152.48      203.39     28.55 o 
   6   9   1       96.68      110.63     26.46 o 
   7   9   1      150.72      195.63     30.72 o 
   8   9   1        1.68      -16.73     17.87 o 
   9   9   1        1.44      -25.71     19.82 o 
  -8  10   1       17.46       24.10     22.10 o 
  -7  10   1       82.12       89.31     28.24 o 
  -6  10   1       99.76      120.97     26.91 o 
  -5  10   1      213.06      267.85     33.36 o 
  -4  10   1       27.50       22.29     30.77 o 
  -3  10   1      479.38      464.69     25.20 o 
  -2  10   1       89.64      112.40     16.66 o 
  -1  10   1      246.22      295.66     18.96 o 
   0  10   1      762.92      774.52     25.97 o 
   1  10   1      247.33      280.05     23.28 o 
   2  10   1       88.38       91.29     15.94 o 
   3  10   1      475.47      488.58     40.14 o 
   4  10   1       28.39       27.12     13.08 o 
   5  10   1      210.68      251.81     32.80 o 
   6  10   1      101.48      170.45     28.71 o 
   7  10   1       82.98      125.34     29.21 o 
   8  10   1       17.83       22.43     23.99 o 
  -7  11   1       18.94       15.73     23.79 o 
  -6  11   1       28.93       31.38     22.07 o 
  -5  11   1       70.94       83.57     18.24 o 
  -4  11   1        2.23       -9.68     13.06 o 
  -3  11   1        0.37        8.94     12.73 o 
  -2  11   1      500.74      433.54     33.30 o 
  -1  11   1        1.82        3.47     20.04 o 
   0  11   1      165.26      171.73     22.28 o 
   1  11   1        1.84        4.29     13.42 o 
   2  11   1      501.78      497.06     29.52 o 
   3  11   1        0.43       -7.62     16.26 o 
   4  11   1        2.15       12.37     18.15 o 
   5  11   1       70.28       78.86     23.57 o 
   6  11   1       28.94       55.59     24.49 o 
   7  11   1       19.16       12.79     23.10 o 
  -6  12   1        9.38        5.73     19.79 o 
  -5  12   1        5.23      -12.40     20.24 o 
  -4  12   1       12.08       12.98     21.15 o 
  -3  12   1       63.06      116.58     31.24 o 
  -2  12   1       16.97       51.59     23.27 o 
  -1  12   1        4.08       -7.19     12.87 o 
   0  12   1       24.29       33.77     16.62 o 
   1  12   1        4.06       -6.53     21.24 o 
   2  12   1       17.28       -3.26     14.34 o 
   3  12   1       64.05       61.20     19.17 o 
   4  12   1       12.03        2.00     20.29 o 
  -3  13   1       50.87       57.70     17.94 o 
  -2  13   1       35.31       63.71     20.07 o 
  -1  13   1       55.70       76.39     27.71 o 
   0  13   1        0.18       18.46     24.35 o 
   1  13   1       56.10       55.18     26.66 o 
   2  13   1       34.59       34.25     17.73 o 
   3  13   1       51.82       74.36     19.83 o 
   0   0   2    25485.35    23933.51    688.54 o 
   1   0   2     1582.54     1681.70     17.19 o 
   2   0   2     6593.66     6502.18     83.12 o 
   3   0   2     2034.57     1838.60     25.00 o 
   4   0   2     8135.15     8923.98    116.38 o 
   5   0   2     3797.81     3877.97     50.55 o 
   6   0   2       27.79       14.67      6.05 o 
   7   0   2        0.96       -9.06      6.58 o 
   8   0   2        0.03      -10.66      8.28 o 
   9   0   2      148.03      155.81     23.99 o 
  10   0   2       15.99       14.16     12.30 o 
  11   0   2       14.38       -5.71     16.47 o 
  12   0   2       31.02       12.07     21.06 o 
 -12   1   2       13.50        6.06     14.88 o 
 -11   1   2       31.91       30.42     16.02 o 
 -10   1   2      102.39      134.55     28.77 o 
  -9   1   2       56.05       64.11     14.20 o 
  -8   1   2      691.30      692.77     25.51 o 
  -7   1   2       62.84       63.12     11.13 o 
  -6   1   2       62.38       41.80      7.28 o 
  -5   1   2     2847.29     2907.93     39.68 o 
  -4   1   2      894.62      936.47     17.58 o 
  -3   1   2     1304.97     1275.65     19.47 o 
  -2   1   2      816.51      802.25     13.15 o 
  -1   1   2     3196.02     3224.48     43.66 o 
   0   1   2      380.74      402.78      7.70 o 
   1   1   2     3155.68     3200.02     38.62 o 
   2   1   2      830.68      829.57     13.06 o 
   3   1   2     1322.33     1245.79     19.98 o 
   4   1   2      897.14      945.49     17.90 o 
   5   1   2     2841.98     2847.58     88.80 o 
   6   1   2       58.61       49.29      9.65 o 
   7   1   2       64.05       67.35     14.15 o 
   8   1   2      684.46      687.36     24.89 o 
   9   1   2       54.52       71.38     14.63 o 
  10   1   2       99.31      119.64     18.15 o 
  11   1   2       31.87       11.98     13.15 o 
  12   1   2       12.86       15.14     15.80 o 
 -12   2   2        1.54      -13.96     13.72 o 
 -11   2   2       17.91       15.64     14.54 o 
 -10   2   2      206.66      227.41     21.86 o 
  -9   2   2      294.16      290.85     26.32 o 
  -8   2   2      593.84      607.98     24.67 o 
  -7   2   2      326.77      314.49     13.25 o 
  -6   2   2     1775.59     1851.03     31.01 o 
  -5   2   2      560.81      577.40     14.80 o 
  -4   2   2     1434.11     1442.41     52.67 o 
  -3   2   2     1818.97     1744.25     24.66 o 
  -2   2   2     4026.87     3892.55     38.47 o 
  -1   2   2     9345.94     8996.74    182.47 o 
   0   2   2     3913.28     3281.21     36.77 o 
   1   2   2     9399.38     9068.83     85.55 o 
   2   2   2     3988.94     3735.24    126.06 o 
   3   2   2     1854.48     1768.45     36.90 o 
   4   2   2     1453.03     1473.43     79.47 o 
   5   2   2      555.23      574.17     18.12 o 
   6   2   2     1760.65     1815.36     80.64 o 
   7   2   2      320.44      296.72     16.31 o 
   8   2   2      597.67      620.03     23.97 o 
   9   2   2      297.17      304.00     19.69 o 
  10   2   2      205.57      239.65     21.99 o 
  11   2   2       17.95       -3.27     12.66 o 
  12   2   2        1.55      -21.14     14.09 o 
 -12   3   2       13.10        7.76     16.60 o 
 -11   3   2       11.43       12.10     13.96 o 
 -10   3   2       93.60       81.63     17.36 o 
  -9   3   2      473.80      420.31     22.96 o 
  -8   3   2      173.08      174.75     18.03 o 
  -7   3   2       52.46       62.87     12.12 o 
  -6   3   2       57.60       58.81      7.70 o 
  -5   3   2     4241.67     4471.32     55.47 o 
  -4   3   2     1241.54     1377.66     27.08 o 
  -3   3   2      151.74      127.18      9.56 o 
  -2   3   2      675.75      760.07     13.16 o 
  -1   3   2     7980.15     7479.77    174.69 o 
   0   3   2       35.48       39.47      6.56 o 
   1   3   2     7958.31     7636.18    102.77 o 
   2   3   2      661.76      738.59     15.43 o 
   3   3   2      145.86      103.02      8.21 o 
   4   3   2     1247.79     1309.00     26.78 o 
   5   3   2     4277.57     4428.97     66.02 o 
   6   3   2       56.53       66.15     16.58 o 
   7   3   2       48.75       45.53     10.60 o 
   8   3   2      175.99      194.33     17.91 o 
   9   3   2      474.27      432.44     22.10 o 
  10   3   2       93.81       69.92     34.52 o 
  11   3   2       10.88       -6.73     13.92 o 
  12   3   2       13.01       -9.75     17.23 o 
 -12   4   2       16.66       43.67     24.32 o 
 -11   4   2       14.92        3.26     24.24 o 
 -10   4   2      191.31      246.54     46.27 o 
  -9   4   2       61.38       68.02     16.38 o 
  -8   4   2     1070.69     1077.13     34.50 o 
  -7   4   2      432.74      446.50     21.89 o 
  -6   4   2       65.56       75.13      8.44 o 
  -5   4   2      813.92      837.99     37.19 o 
  -4   4   2      289.17      275.94     12.28 o 
  -3   4   2     2748.56     2956.79     34.94 o 
  -2   4   2      242.99      232.82      9.30 o 
  -1   4   2      983.62     1029.94     23.99 o 
   0   4   2      862.51      873.51     22.52 o 
   1   4   2     1025.28     1050.76     19.79 o 
   2   4   2      239.39      223.34      8.24 o 
   3   4   2     2802.50     2992.84     36.58 o 
   4   4   2      289.53      287.05      7.53 o 
   5   4   2      815.11      844.17     23.36 o 
   6   4   2       63.37       70.19     11.07 o 
   7   4   2      434.00      418.53     19.56 o 
   8   4   2     1069.82     1066.58     32.05 o 
   9   4   2       61.60       70.95     14.24 o 
  10   4   2      192.58      238.06     40.07 o 
  11   4   2       14.93       21.36     14.87 o 
  12   4   2       16.60       40.83     24.14 o 
 -11   5   2       27.14       33.70     19.04 o 
 -10   5   2      133.03      171.16     22.09 o 
  -9   5   2       97.55      123.34     20.00 o 
  -8   5   2       74.68       35.81     13.03 o 
  -7   5   2       51.13       74.37     13.70 o 
  -6   5   2      303.62      317.14     18.78 o 
  -5   5   2      118.39      141.85      9.24 o 
  -4   5   2      506.95      495.41     12.80 o 
  -3   5   2      104.77      101.97      7.57 o 
  -2   5   2      297.41      322.01     11.77 o 
  -1   5   2     3499.94     3767.45     61.30 o 
   0   5   2       87.45       70.27      9.88 o 
   1   5   2     3524.29     3699.84     44.45 o 
   2   5   2      305.38      348.98     11.04 o 
   3   5   2      101.15      114.43      7.66 o 
   4   5   2      503.96      500.07     12.06 o 
   5   5   2      113.88      139.39     13.14 o 
   6   5   2      309.44      306.47     16.81 o 
   7   5   2       48.69       80.37     29.35 o 
   8   5   2       75.58       76.14     14.87 o 
   9   5   2       95.85      113.40     17.69 o 
  10   5   2      133.43      132.86     33.31 o 
  11   5   2       26.52       19.87     21.96 o 
 -11   6   2       22.23       19.86     17.50 o 
 -10   6   2       22.36        1.07     14.30 o 
  -9   6   2      392.90      396.22     25.84 o 
  -8   6   2      128.98      175.97     57.29 o 
  -7   6   2       28.42        9.82     11.83 o 
  -6   6   2        2.79        2.10      9.81 o 
  -5   6   2      176.02      203.46     17.16 o 
  -4   6   2       51.61       51.63      6.84 o 
  -3   6   2      512.99      497.02     13.60 o 
  -2   6   2     2125.02     2094.06     39.57 o 
  -1   6   2      830.06      838.80     25.14 o 
   0   6   2     1568.97     1617.18     37.45 o 
   1   6   2      841.17      829.67     17.76 o 
   2   6   2     2123.45     2057.00     27.79 o 
   3   6   2      512.28      482.61     23.96 o 
   4   6   2       53.18       62.05     11.31 o 
   5   6   2      171.68      173.90     13.97 o 
   6   6   2        3.45        3.26      9.37 o 
   7   6   2       28.52       26.50     11.84 o 
   8   6   2      128.18      169.51     19.14 o 
   9   6   2      392.60      429.93     35.11 o 
  10   6   2       22.05       16.48     23.21 o 
  11   6   2       22.01       14.32     22.85 o 
 -10   7   2       13.92      -28.07     20.60 o 
  -9   7   2        5.89       25.28     15.41 o 
  -8   7   2      324.94      348.59     23.48 o 
  -7   7   2       57.70       49.65     14.62 o 
  -6   7   2      538.70      556.45     25.17 o 
  -5   7   2      555.51      508.23     22.81 o 
  -4   7   2       54.15       55.57      7.82 o 
  -3   7   2       18.25       31.20      6.47 o 
  -2   7   2       86.42       78.30      9.43 o 
  -1   7   2       86.51       79.57     11.46 o 
   0   7   2      217.51      209.33     11.80 o 
   1   7   2       85.58       96.95      8.16 o 
   2   7   2       85.30       82.53     10.19 o 
   3   7   2       19.03       25.21      5.93 o 
   4   7   2       52.03       49.88     21.39 o 
   5   7   2      549.18      510.35     24.47 o 
   6   7   2      532.00      549.46     35.94 o 
   7   7   2       56.25       48.53     21.57 o 
   8   7   2      328.31      370.20     34.30 o 
   9   7   2        5.75      -14.82     16.71 o 
  10   7   2       13.34      -13.18     19.49 o 
 -10   8   2       48.27        1.58     25.49 o 
  -9   8   2       31.32        9.01     19.60 o 
  -8   8   2      233.32      215.90     33.41 o 
  -7   8   2      125.04      182.92     47.59 o 
  -6   8   2       27.41       27.99     12.65 o 
  -5   8   2      714.58      703.51     27.56 o 
  -4   8   2      152.60      140.58     13.55 o 
  -3   8   2      415.73      422.62     14.82 o 
  -2   8   2      102.83      112.72     11.39 o 
  -1   8   2      175.52      203.39     17.95 o 
   0   8   2       62.87       67.22     10.85 o 
   1   8   2      174.69      180.09     11.04 o 
   2   8   2      104.70      126.30      9.67 o 
   3   8   2      419.51      418.04     19.77 o 
   4   8   2      149.47      145.90     22.27 o 
   5   8   2      708.55      814.08     41.72 o 
   6   8   2       27.84       30.19     17.60 o 
   7   8   2      125.01      158.69     30.21 o 
   8   8   2      233.27      254.84     34.50 o 
   9   8   2       32.01       32.86     22.65 o 
  10   8   2       48.33       64.38     28.60 o 
  -9   9   2        1.06      -18.35     22.18 o 
  -8   9   2        1.91       -6.17     18.40 o 
  -7   9   2       28.41       12.95     22.74 o 
  -6   9   2       17.54       30.35     21.15 o 
  -5   9   2      277.35      286.52     19.52 o 
  -4   9   2      397.93      340.41     17.23 o 
  -3   9   2      138.68      123.87     14.97 o 
  -2   9   2     1389.77     1419.93     32.15 o 
  -1   9   2       31.02       36.91     12.93 o 
   0   9   2     1162.02     1024.25     34.34 o 
   1   9   2       30.07       54.86     13.47 o 
   2   9   2     1399.29     1369.20     27.71 o 
   3   9   2      138.11      100.89     18.23 o 
   4   9   2      393.75      360.20     21.10 o 
   5   9   2      278.68      365.97     36.58 o 
   6   9   2       16.98       11.65     17.23 o 
   7   9   2       27.72       -1.20     19.76 o 
   8   9   2        1.64      -13.62     19.93 o 
   9   9   2        1.14      -25.73     17.15 o 
  -8  10   2       39.31       48.23     24.32 o 
  -7  10   2       16.95      -22.04     21.46 o 
  -6  10   2       11.19        0.58     19.93 o 
  -5  10   2       84.83       94.83     21.95 o 
  -4  10   2      139.18      165.88     19.94 o 
  -3  10   2      543.15      501.92     29.66 o 
  -2  10   2      661.05      696.31     30.83 o 
  -1  10   2      635.71      655.03     23.39 o 
   0  10   2        2.20       -5.75     10.82 o 
   1  10   2      647.98      678.40     32.05 o 
   2  10   2      657.83      720.28     33.01 o 
   3  10   2      535.86      512.31     24.70 o 
   4  10   2      137.00      126.83     18.32 o 
   5  10   2       84.53       52.79     21.93 o 
   6  10   2       11.29      -19.10     17.65 o 
   7  10   2       17.22        9.17     20.32 o 
   8  10   2       39.38       35.41     23.10 o 
  -7  11   2       11.10      -24.27     22.21 o 
  -6  11   2        4.23      -25.68     17.12 o 
  -5  11   2        6.88        0.78     12.30 o 
  -4  11   2      151.13      184.10     21.55 o 
  -3  11   2       74.03       86.82     17.86 o 
  -2  11   2      302.74      371.14     37.72 o 
  -1  11   2      321.35      324.39     26.05 o 
   0  11   2      432.74      417.59     27.89 o 
   1  11   2      319.85      328.59     34.11 o 
   2  11   2      302.37      318.30     28.89 o 
   3  11   2       74.36       36.20     16.88 o 
   4  11   2      148.90      140.37     29.94 o 
   6  11   2        4.47       -0.50     18.26 o 
   7  11   2       11.51       27.57     21.85 o 
  -5  12   2       35.39       33.30     15.48 o 
  -4  12   2       20.65        9.22     14.88 o 
  -3  12   2      207.05      297.34     41.92 o 
  -1  12   2       30.12       15.18     23.10 o 
   0  12   2       27.35       20.82     16.14 o 
   1  12   2       28.55       -6.31     20.43 o 
   2  12   2       55.77       46.91     30.85 o 
   3  12   2      208.57      285.02     28.99 o 
   4  12   2       20.36       25.74     16.59 o 
   5  12   2       34.55       39.42     28.13 o 
  -3  13   2        8.02       -2.42     24.02 o 
  -2  13   2       37.48       38.39     18.06 o 
  -1  13   2       11.70       -5.25     18.87 o 
   0  13   2      114.33       99.40     29.38 o 
   1  13   2       11.88       -8.26     14.26 o 
   2  13   2       37.24       40.94     18.76 o 
   3  13   2        7.75        2.02     15.26 o 
   1   0   3     6994.76     7012.88     55.35 o 
   2   0   3     3513.28     3433.88     36.84 o 
   3   0   3     7799.13     7967.16     83.15 o 
   4   0   3       18.28        2.79      4.27 o 
   5   0   3      151.14      146.61     13.22 o 
   6   0   3      502.64      357.67     13.17 o 
   7   0   3       31.73       41.38      8.52 o 
   8   0   3       89.00      112.38     15.44 o 
   9   0   3        1.13       -2.30     10.10 o 
  10   0   3      216.26      273.19     23.39 o 
  11   0   3      205.71      193.66     22.24 o 
  12   0   3        3.23      -12.24     13.42 o 
 -12   1   3        9.11       -1.82     23.99 o 
 -11   1   3       36.85       17.05     14.95 o 
 -10   1   3       99.96      104.05     17.90 o 
  -9   1   3      957.70      933.53     31.31 o 
  -8   1   3      420.01      379.16     15.67 o 
  -7   1   3      776.30      742.90     19.93 o 
  -6   1   3        3.40        3.97      5.66 o 
  -5   1   3      911.60      904.25     24.76 o 
  -4   1   3     3004.28     2933.42     38.30 o 
  -3   1   3     5059.28     4825.46     69.25 o 
  -2   1   3     7521.68     7541.67     68.80 o 
  -1   1   3     4945.10     4877.99     52.79 o 
   0   1   3     8198.98     7696.16    134.88 o 
   1   1   3     4943.11     4850.49     39.84 o 
   2   1   3     7554.36     7468.07     67.30 o 
   3   1   3     5091.62     4950.93     57.44 o 
   4   1   3     2972.31     2899.47     38.01 o 
   5   1   3      898.07      898.97     19.14 o 
   6   1   3        3.68        1.69      6.27 o 
   7   1   3      766.15      743.76     23.92 o 
   8   1   3      424.59      411.93     20.54 o 
   9   1   3      950.44      887.74     30.57 o 
  10   1   3      100.14       88.83     16.56 o 
  11   1   3       38.01       25.43     15.82 o 
  12   1   3        9.00       -4.02     14.07 o 
 -12   2   3       18.10       10.36     16.08 o 
 -11   2   3      106.41      117.34     19.24 o 
 -10   2   3        3.07       -6.30     13.09 o 
  -9   2   3      267.94      258.82     23.22 o 
  -8   2   3      246.66      253.47     17.94 o 
  -7   2   3       23.49       17.73      7.27 o 
  -6   2   3      234.00      241.59     11.26 o 
  -5   2   3      165.39      152.82      9.28 o 
  -4   2   3     2258.95     2355.52     45.07 o 
  -3   2   3      625.68      600.59     13.00 o 
  -2   2   3     8776.37     8864.79     79.79 o 
  -1   2   3     4662.96     4698.58     52.88 o 
   0   2   3    12015.58    11499.06    119.71 o 
   1   2   3     4610.99     4679.68     53.30 o 
   2   2   3     8758.87     8743.29    195.26 o 
   3   2   3      623.31      586.83     15.18 o 
   4   2   3     2229.16     2216.19     61.54 o 
   5   2   3      162.48      131.57     21.68 o 
   6   2   3      236.23      215.10     13.13 o 
   7   2   3       24.95       17.12      8.85 o 
   8   2   3      245.59      249.52     16.97 o 
   9   2   3      269.65      290.79     28.05 o 
  10   2   3        3.24       14.82     13.42 o 
  11   2   3      107.35      133.91     20.21 o 
  12   2   3       18.35       -1.85     15.04 o 
 -12   3   3       24.59       31.15     17.72 o 
 -11   3   3       30.11       21.68     15.49 o 
 -10   3   3       20.41       19.83     13.22 o 
  -9   3   3       68.83       77.37     15.48 o 
  -8   3   3       39.36       31.08     12.05 o 
  -7   3   3      343.21      317.35     14.59 o 
  -6   3   3       76.87      106.56     14.94 o 
  -5   3   3      362.48      426.54     13.23 o 
  -4   3   3      298.18      297.58     10.43 o 
  -3   3   3      693.52      668.14     12.97 o 
  -2   3   3     3381.53     3358.10     41.98 o 
  -1   3   3     3679.16     3606.50    109.94 o 
   0   3   3        8.47       31.21      8.28 o 
   1   3   3     3664.20     3507.72     31.29 o 
   2   3   3     3370.32     3360.44     44.75 o 
   3   3   3      709.14      710.64     15.97 o 
   4   3   3      304.44      288.30     12.03 o 
   5   3   3      375.14      419.48     56.14 o 
   6   3   3       78.99       91.59     11.27 o 
   7   3   3      338.23      312.91     17.64 o 
   8   3   3       39.49       15.92     10.92 o 
   9   3   3       70.07       91.15     17.15 o 
  10   3   3       21.18       29.43     13.49 o 
  11   3   3       30.21       10.15     16.44 o 
  12   3   3       25.17       -2.83     16.72 o 
 -12   4   3        8.40      -20.72     17.86 o 
 -11   4   3       57.29       27.52     16.86 o 
 -10   4   3       10.64        3.05     14.73 o 
  -9   4   3       19.49        4.28     12.70 o 
  -8   4   3      935.99      900.95     31.95 o 
  -7   4   3       80.95       82.67     14.03 o 
  -6   4   3      354.45      357.35     13.44 o 
  -5   4   3      395.97      435.40     13.76 o 
  -4   4   3       51.23       45.48     11.30 o 
  -3   4   3      887.55      871.53     16.25 o 
  -2   4   3     1152.23     1190.83     28.24 o 
  -1   4   3     1021.16     1092.70     25.52 o 
   0   4   3      483.93      437.73     10.99 o 
   1   4   3     1019.44     1068.58     14.05 o 
   2   4   3     1165.83     1262.68     19.36 o 
   3   4   3      888.92      852.50     21.19 o 
   4   4   3       47.72       33.37      7.06 o 
   5   4   3      393.58      416.04     16.33 o 
   6   4   3      361.11      337.98     23.14 o 
   7   4   3       84.95       87.89     21.53 o 
   8   4   3      937.32      916.43     29.92 o 
   9   4   3       20.62       30.18     12.90 o 
  10   4   3       10.86       -8.36     11.00 o 
  11   4   3       57.76       65.47     16.50 o 
  12   4   3        8.39      -23.96     20.54 o 
 -11   5   3       42.78       31.16     24.47 o 
 -10   5   3       20.26       -7.70     14.28 o 
  -9   5   3       38.82       50.87     15.75 o 
  -8   5   3       99.42      121.88     27.95 o 
  -7   5   3      357.10      362.73     23.63 o 
  -6   5   3       28.13       28.55     10.66 o 
  -5   5   3      304.10      264.21     11.33 o 
  -4   5   3     1335.46     1432.68     23.39 o 
  -3   5   3     2580.44     2408.31     37.56 o 
  -2   5   3      197.71      200.91     10.23 o 
  -1   5   3      407.41      404.33     26.74 o 
   0   5   3      109.53       90.21      7.57 o 
   1   5   3      397.20      368.20      9.65 o 
   2   5   3      205.66      234.21     10.09 o 
   3   5   3     2563.87     2431.45     47.41 o 
   4   5   3     1336.48     1416.55     23.33 o 
   5   5   3      300.39      291.31     14.80 o 
   6   5   3       29.24       19.34      9.13 o 
   7   5   3      361.56      361.77     19.13 o 
   8   5   3       96.65       95.32     15.44 o 
   9   5   3       39.13       23.44     12.90 o 
  10   5   3       19.83      -10.73     18.15 o 
  11   5   3       42.54       27.74     23.74 o 
 -11   6   3        5.20        3.06     16.07 o 
 -10   6   3       12.79       -1.75     14.72 o 
  -9   6   3      287.90      348.07     32.94 o 
  -8   6   3      138.19      156.46     20.10 o 
  -7   6   3      329.69      330.19     21.10 o 
  -6   6   3       94.55       78.78     19.78 o 
  -5   6   3      242.33      261.27     12.65 o 
  -4   6   3      138.73      145.33      9.48 o 
  -3   6   3      138.68      158.73     10.11 o 
  -2   6   3     1306.02     1347.03     31.62 o 
  -1   6   3     2144.99     2219.65     45.45 o 
   0   6   3        0.13       -0.48      5.12 o 
   1   6   3     2150.87     2150.65     28.46 o 
   2   6   3     1310.63     1356.02     23.52 o 
   3   6   3      133.38      145.35     10.42 o 
   4   6   3      142.22      136.31     13.09 o 
   5   6   3      247.33      281.69     15.63 o 
   6   6   3       96.60       72.78     15.64 o 
   7   6   3      329.62      362.81     19.86 o 
   8   6   3      135.64      166.11     27.10 o 
   9   6   3      288.43      354.94     33.63 o 
  10   6   3       12.99        4.59     19.57 o 
  11   6   3        5.13       -2.08     21.49 o 
 -10   7   3       13.38       -8.30     15.18 o 
  -9   7   3       26.04       26.63     16.85 o 
  -8   7   3      233.10      310.15     25.96 o 
  -7   7   3      101.30       66.30     14.93 o 
  -6   7   3       89.68       81.62     15.20 o 
  -5   7   3      223.03      228.17     19.94 o 
  -4   7   3       61.94       40.49      7.81 o 
  -3   7   3     1542.45     1526.33     26.84 o 
  -2   7   3      841.27      813.44     33.83 o 
  -1   7   3      143.17      120.58     13.86 o 
   0   7   3      551.57      506.74     15.83 o 
   1   7   3      142.47      139.80     13.58 o 
   2   7   3      833.01      738.34     17.98 o 
   3   7   3     1540.00     1531.50     24.09 o 
   4   7   3       66.12       65.52     10.46 o 
   5   7   3      220.02      276.74     28.71 o 
   6   7   3       89.69       93.92     23.13 o 
   7   7   3      103.19       98.98     24.63 o 
   8   7   3      234.16      297.56     36.61 o 
   9   7   3       25.67       -2.67     18.15 o 
  10   7   3       13.44        7.67     19.79 o 
 -10   8   3       34.31       68.19     26.96 o 
  -9   8   3       24.50       48.14     26.80 o 
  -8   8   3       82.00      114.57     19.59 o 
  -7   8   3      152.48      152.29     19.34 o 
  -6   8   3       63.04       64.31     15.61 o 
  -5   8   3       72.13       59.50     11.65 o 
  -4   8   3      182.27      180.52     11.98 o 
  -3   8   3      562.85      575.49     26.31 o 
  -2   8   3      160.50      151.96     17.04 o 
  -1   8   3      107.45       88.73     16.32 o 
   0   8   3      375.73      405.07     15.57 o 
   1   8   3      109.42      106.89      9.02 o 
   2   8   3      159.86      167.36     14.18 o 
   3   8   3      571.19      627.49     23.97 o 
   4   8   3      178.61      197.13     24.21 o 
   5   8   3       70.89       63.01     19.62 o 
   6   8   3       64.28       31.77     17.93 o 
   7   8   3      151.76      149.96     27.91 o 
   8   8   3       81.95      128.42     27.71 o 
   9   8   3       24.92       15.18     21.60 o 
  10   8   3       33.71       52.62     24.46 o 
  -9   9   3       20.87       11.81     23.24 o 
  -8   9   3        3.09        7.31     18.51 o 
  -7   9   3       21.30       39.11     21.99 o 
  -6   9   3       65.27       73.33     15.84 o 
  -5   9   3      195.97      211.52     17.32 o 
  -4   9   3       52.06       65.45     11.53 o 
  -3   9   3       56.25       66.63     10.18 o 
  -2   9   3      114.62      148.02     14.21 o 
  -1   9   3      865.22      871.86     32.09 o 
   0   9   3      905.26      803.45     65.88 o 
   1   9   3      855.64      796.73     31.70 o 
   2   9   3      110.46      121.05     11.62 o 
   3   9   3       53.54       24.80     12.95 o 
   4   9   3       50.70       96.65     21.54 o 
   5   9   3      198.99      249.42     29.60 o 
   6   9   3       66.59       73.61     23.74 o 
   7   9   3       20.42       -1.75     19.74 o 
   8   9   3        3.09      -26.18     17.46 o 
   9   9   3       20.28       26.27     25.46 o 
  -8  10   3       13.64        7.25     20.60 o 
  -7  10   3       33.38       14.32     21.15 o 
  -6  10   3       53.56       80.61     26.60 o 
  -5  10   3      127.72      143.70     21.74 o 
  -4  10   3      239.82      265.96     24.74 o 
  -3  10   3       15.61        4.99     10.26 o 
  -2  10   3      457.37      464.19     20.08 o 
  -1  10   3       34.91       33.06     11.73 o 
   0  10   3       26.33        3.16     11.77 o 
   1  10   3       35.61       76.44     26.02 o 
   2  10   3      463.06      492.63     27.52 o 
   3  10   3       15.02       20.84     14.14 o 
   4  10   3      239.73      332.70     44.31 o 
   5  10   3      125.81      135.20     26.41 o 
   6  10   3       52.35       26.02     21.35 o 
   7  10   3       32.37       19.40     21.85 o 
   8  10   3       13.27      -17.65     21.21 o 
  -7  11   3       27.66       34.33     22.68 o 
  -6  11   3        8.14       15.01     20.49 o 
  -5  11   3       45.65       56.82     17.02 o 
  -4  11   3       33.20       34.22     23.25 o 
  -3  11   3       97.74      125.12     27.24 o 
  -2  11   3       93.33      113.46     18.27 o 
  -1  11   3      290.91      325.63     25.76 o 
   0  11   3        0.53       -6.37     12.28 o 
   1  11   3      290.64      369.11     46.17 o 
   2  11   3       92.40       66.80     18.26 o 
   3  11   3       99.34      125.09     20.74 o 
   4  11   3       33.30       20.01     23.57 o 
   5  11   3       46.66       59.35     28.74 o 
  -5  12   3       39.78       33.76     29.56 o 
  -4  12   3       82.90       97.96     23.09 o 
  -3  12   3        3.91        9.42     13.88 o 
  -1  12   3      122.00      153.24     32.99 o 
   0  12   3       31.12       28.00     16.46 o 
   1  12   3      121.81      142.19     23.25 o 
   2  12   3      124.38      170.38     24.02 o 
   3  12   3        3.82      -10.35     14.64 o 
   4  12   3       83.05       51.48     28.46 o 
   5  12   3       40.19       15.93     25.38 o 
  -3  13   3        1.67      -25.55     22.43 o 
  -1  13   3        1.91      -29.06     19.37 o 
   0  13   3       95.21      142.10     35.58 o 
   1  13   3        2.12       -5.32     16.25 o 
   2  13   3       22.71        2.85     17.02 o 
   3  13   3        1.59       15.48     22.58 o 
   0   0   4       25.64       14.73      3.43 o 
   1   0   4      921.88      929.18     10.52 o 
   2   0   4     2075.08     1990.48     22.36 o 
   3   0   4     7415.73     7457.47     79.94 o 
   4   0   4     1691.43     1611.95     25.48 o 
   5   0   4      333.79      319.23     11.71 o 
   6   0   4     1304.24     1330.55     25.92 o 
   7   0   4      114.94      125.06     11.34 o 
   8   0   4       49.70       71.32     26.27 o 
   9   0   4       31.64       31.67     12.35 o 
  10   0   4      153.44      170.29     19.73 o 
  11   0   4       39.06       28.14     13.88 o 
  12   0   4        0.34      -21.00     14.00 o 
 -12   1   4       18.06       26.57     16.77 o 
 -11   1   4        8.38        9.33     14.29 o 
 -10   1   4      102.53      129.82     43.07 o 
  -9   1   4       83.12      119.72     16.56 o 
  -8   1   4       95.98       98.26     13.84 o 
  -7   1   4      330.73      313.60     14.38 o 
  -6   1   4     1806.23     1795.74     30.99 o 
  -5   1   4      249.85      323.51     11.72 o 
  -4   1   4     2230.68     2185.02     32.95 o 
  -3   1   4    18455.38    18568.98    160.50 o 
  -2   1   4     3247.84     3189.91     34.39 o 
  -1   1   4     1396.52     1231.39     28.02 o 
   0   1   4    16873.95    16520.97    141.89 o 
   1   1   4     1399.32     1227.50     13.19 o 
   2   1   4     3275.96     3171.82     32.26 o 
   3   1   4    18524.39    18297.51    158.56 o 
   4   1   4     2218.07     2172.34     63.36 o 
   5   1   4      243.44      294.33     11.27 o 
   6   1   4     1800.87     1732.49     48.54 o 
   7   1   4      331.12      324.67     16.58 o 
   8   1   4       98.21      105.10     19.43 o 
   9   1   4       84.25       87.04     15.14 o 
  10   1   4      104.22      104.17     17.07 o 
  11   1   4        8.51        7.91     16.71 o 
  12   1   4       18.25        1.69     23.45 o 
 -12   2   4        2.76        8.76     15.58 o 
 -11   2   4       20.70       33.94     16.01 o 
 -10   2   4      260.99      285.53     24.19 o 
  -9   2   4       17.00       14.74     12.08 o 
  -8   2   4      321.38      313.06     14.96 o 
  -7   2   4      707.88      722.83     20.05 o 
  -6   2   4      761.40      684.31     44.53 o 
  -5   2   4     1805.69     1878.88     30.45 o 
  -4   2   4     1954.73     1886.24     29.18 o 
  -3   2   4     2174.28     2317.19     31.88 o 
  -2   2   4     1702.30     1856.34     19.85 o 
  -1   2   4       81.31       76.02      5.04 o 
   0   2   4     9198.16     9117.11     72.73 o 
   1   2   4       81.13       79.25      4.47 o 
   2   2   4     1723.11     1858.23     22.15 o 
   3   2   4     2146.22     2230.45     52.42 o 
   4   2   4     1947.43     1885.59     46.83 o 
   5   2   4     1825.69     1794.35     67.22 o 
   6   2   4      767.35      778.45     22.62 o 
   7   2   4      715.34      705.62     48.87 o 
   8   2   4      321.20      343.72     18.45 o 
   9   2   4       16.59       11.29     11.47 o 
  10   2   4      263.38      256.12     23.12 o 
  11   2   4       20.00       24.99     14.49 o 
  12   2   4        2.78        4.08     15.40 o 
 -12   3   4       15.22       -0.04     15.34 o 
 -11   3   4        1.10      -16.36     14.44 o 
 -10   3   4       50.93       55.71     16.83 o 
  -9   3   4       19.64       15.16     12.58 o 
  -8   3   4       44.35       51.70     14.34 o 
  -7   3   4      292.15      282.63     13.28 o 
  -6   3   4     1025.43     1038.05     23.17 o 
  -5   3   4     1098.80     1188.48     23.49 o 
  -4   3   4     2649.77     2813.77     40.89 o 
  -3   3   4      999.81     1022.03     17.15 o 
  -2   3   4      610.43      593.93     16.76 o 
  -1   3   4     4616.89     4734.30     86.41 o 
   0   3   4     3419.74     3263.81     38.69 o 
   1   3   4     4645.97     4641.73     53.22 o 
   2   3   4      637.59      602.16     11.20 o 
   3   3   4     1013.47     1026.80     26.57 o 
   4   3   4     2686.19     2871.83    121.00 o 
   5   3   4     1090.23     1177.42     31.58 o 
   6   3   4     1011.49      968.63     36.04 o 
   7   3   4      291.86      280.86     16.28 o 
   8   3   4       43.91       39.73     11.58 o 
   9   3   4       18.60        3.80     10.80 o 
  10   3   4       50.50       46.82     15.03 o 
  11   3   4        1.22      -15.08     13.19 o 
  12   3   4       15.28        2.83     16.83 o 
 -11   4   4        6.88      -11.40     14.11 o 
 -10   4   4        0.47       -3.08     14.41 o 
  -9   4   4       43.42       53.13     14.95 o 
  -8   4   4       26.40       23.09     14.63 o 
  -7   4   4      374.80      410.78     59.17 o 
  -6   4   4      608.30      603.22     17.62 o 
  -5   4   4       11.11       10.92      5.84 o 
  -4   4   4     1570.09     1528.21     28.86 o 
  -3   4   4      172.28      179.53      8.37 o 
  -2   4   4     3062.11     3413.62     55.60 o 
  -1   4   4     2033.87     2016.21     52.58 o 
   0   4   4     1169.13     1262.37     20.17 o 
   1   4   4     2017.79     2012.53     25.08 o 
   2   4   4     3045.33     3346.03     35.99 o 
   3   4   4      180.99      173.66     18.32 o 
   4   4   4     1571.01     1529.72     29.25 o 
   5   4   4       10.22       15.81      6.72 o 
   6   4   4      614.52      605.38     25.00 o 
   7   4   4      373.64      338.17     17.57 o 
   8   4   4       27.65       31.76     16.64 o 
   9   4   4       42.97       42.93     13.67 o 
  10   4   4        0.61       -3.99     12.56 o 
  11   4   4        6.91      -11.79     16.37 o 
 -11   5   4       60.72       60.95     20.64 o 
 -10   5   4       64.32       35.86     25.95 o 
  -9   5   4       59.39       32.24     17.98 o 
  -8   5   4      184.64      223.69     22.08 o 
  -7   5   4      260.85      327.47     24.59 o 
  -6   5   4      119.87      125.75     12.52 o 
  -5   5   4       44.68       47.21      7.87 o 
  -4   5   4      402.36      425.09     12.68 o 
  -3   5   4     2930.21     3028.76     38.40 o 
  -2   5   4       30.09       36.54     16.97 o 
  -1   5   4     1283.19     1328.53     33.49 o 
   0   5   4     1238.47     1177.61     21.06 o 
   1   5   4     1269.83     1271.05     20.00 o 
   2   5   4       34.70       31.06      6.24 o 
   3   5   4     2957.50     3168.57     54.73 o 
   4   5   4      403.15      426.42     21.11 o 
   5   5   4       43.77       37.46      8.38 o 
   6   5   4      119.20      135.68     13.84 o 
   7   5   4      256.63      251.21     16.70 o 
   8   5   4      186.82      206.88     19.48 o 
   9   5   4       60.85       56.82     23.10 o 
  10   5   4       63.73       76.75     24.71 o 
  11   5   4       60.61       46.56     24.88 o 
 -11   6   4       64.16       67.76     19.99 o 
 -10   6   4       42.14       38.19     18.56 o 
  -9   6   4       50.41       57.60     17.94 o 
  -8   6   4      292.30      308.24     25.80 o 
  -7   6   4      344.58      306.22     21.21 o 
  -6   6   4       61.44       80.89     25.46 o 
  -5   6   4      196.92      206.91     18.14 o 
  -4   6   4       31.56       32.97      6.76 o 
  -3   6   4     1426.20     1425.91     24.98 o 
  -2   6   4      278.83      328.26     16.55 o 
  -1   6   4      302.55      260.92     27.80 o 
   0   6   4     2072.55     2055.80     32.43 o 
   1   6   4      297.89      252.32      9.94 o 
   2   6   4      288.13      308.26      9.82 o 
   3   6   4     1438.63     1437.87     25.98 o 
   4   6   4       30.67       39.13      8.37 o 
   5   6   4      201.01      201.69     16.87 o 
   6   6   4       62.80       80.94     20.74 o 
   7   6   4      343.39      333.70     28.32 o 
   8   6   4      295.62      304.51     28.99 o 
   9   6   4       51.25       59.60     21.99 o 
  10   6   4       42.39       65.43     24.74 o 
  11   6   4       64.22       91.56     28.05 o 
 -10   7   4       62.05       46.99     18.56 o 
  -9   7   4       37.94       29.24     22.67 o 
  -8   7   4      210.38      251.72     24.51 o 
  -7   7   4      250.89      232.09     22.84 o 
  -6   7   4      255.93      257.58     21.76 o 
  -5   7   4       71.38       44.56     10.47 o 
  -4   7   4       57.88       56.58      8.02 o 
  -3   7   4      674.39      651.22     19.79 o 
  -2   7   4      276.98      271.23     13.77 o 
  -1   7   4      357.38      327.13     18.97 o 
   0   7   4      105.20      119.97     16.70 o 
   1   7   4      353.28      353.69     13.97 o 
   2   7   4      272.74      265.95     10.07 o 
   3   7   4      657.99      646.85     19.07 o 
   4   7   4       59.97       57.34     16.04 o 
   5   7   4       72.57       76.22     19.46 o 
   6   7   4      257.87      314.07     31.58 o 
   7   7   4      254.39      224.32     30.10 o 
   8   7   4      207.93      265.10     32.80 o 
   9   7   4       38.55       10.42     22.10 o 
  10   7   4       62.92       90.23     28.30 o 
 -10   8   4       47.29       27.24     25.46 o 
  -9   8   4       37.54       38.69     17.27 o 
  -8   8   4       53.10       62.15     17.78 o 
  -7   8   4      134.19      143.09     23.57 o 
  -6   8   4      154.52      133.83     31.35 o 
  -5   8   4      602.49      565.01     21.76 o 
  -4   8   4      137.24      149.85     12.00 o 
  -3   8   4      103.79       96.41     24.44 o 
  -2   8   4      191.00      201.56     14.91 o 
  -1   8   4       77.99       98.73     17.91 o 
   0   8   4      420.75      384.31     30.42 o 
   1   8   4       79.24       82.95     13.76 o 
   2   8   4      193.35      207.44     13.74 o 
   3   8   4      101.45       92.35     11.77 o 
   4   8   4      134.13      122.53     20.79 o 
   5   8   4      596.97      614.50     36.11 o 
   6   8   4      152.39      150.71     26.88 o 
   7   8   4      137.47      169.64     27.96 o 
   8   8   4       52.98       51.81     23.91 o 
   9   8   4       36.98       22.21     20.74 o 
  10   8   4       47.42       34.11     23.21 o 
  -9   9   4       34.10       62.21     26.57 o 
  -8   9   4       25.16       34.88     21.40 o 
  -7   9   4      190.38      188.06     23.23 o 
  -6   9   4      279.10      275.23     24.79 o 
  -5   9   4       33.00       30.48     11.43 o 
  -4   9   4      331.55      352.62     21.40 o 
  -3   9   4      101.69      116.63     13.64 o 
  -2   9   4      862.74      861.86     48.41 o 
  -1   9   4       92.81       92.37     15.81 o 
   0   9   4      203.54      241.01     22.47 o 
   1   9   4       93.19       95.73     16.85 o 
   2   9   4      854.69      933.66     34.35 o 
   3   9   4       98.14      110.60     16.80 o 
   4   9   4      327.18      270.89     37.39 o 
   5   9   4       33.74       32.77     19.18 o 
   6   9   4      283.37      327.86     35.75 o 
   7   9   4      192.00      233.85     33.80 o 
   8   9   4       25.07       27.80     23.49 o 
   9   9   4       34.03       62.46     25.41 o 
  -8  10   4        3.08      -23.88     18.71 o 
  -7  10   4       39.16       10.87     23.63 o 
  -6  10   4      112.33       86.31     27.77 o 
  -5  10   4       76.17       86.90     14.04 o 
  -4  10   4        8.24       -2.14     10.44 o 
  -3  10   4      108.63      120.27     17.43 o 
  -2  10   4       55.60       55.06     12.98 o 
  -1  10   4      285.83      282.48     23.31 o 
   0  10   4       14.16       -4.49     11.57 o 
   1  10   4      281.49      318.95     21.25 o 
   2  10   4       56.73       68.44     15.79 o 
   3  10   4      111.62      136.83     20.16 o 
   4  10   4        8.47       17.43     23.21 o 
   5  10   4       77.03       83.36     30.30 o 
   6  10   4      110.76       94.02     19.14 o 
   7  10   4       38.60       42.39     24.71 o 
   8  10   4        2.96      -25.93     17.29 o 
  -7  11   4        5.94        9.03     22.54 o 
  -6  11   4       48.79       60.57     23.65 o 
  -5  11   4       77.32      102.05     19.34 o 
  -4  11   4       88.86      104.30     35.58 o 
  -3  11   4       83.20       73.35     17.12 o 
  -2  11   4      168.93      198.72     18.11 o 
  -1  11   4       63.59       37.36     16.41 o 
   0  11   4       55.01       23.55     15.76 o 
   1  11   4       63.88       83.06     38.85 o 
   2  11   4      171.00      187.70     23.63 o 
   3  11   4       82.96       52.57     17.39 o 
   4  11   4       91.04       83.47     29.05 o 
   5  11   4       77.48       61.07     29.19 o 
   6  11   4       48.92       68.35     30.69 o 
   7  11   4        5.62      -17.32     20.46 o 
  -5  12   4       18.26       14.76     16.07 o 
  -4  12   4       43.80       38.98     16.15 o 
  -3  12   4       33.06       23.63     16.52 o 
  -2  12   4       17.24        4.81     19.12 o 
  -1  12   4       17.38        5.61     14.38 o 
   0  12   4       46.02       72.27     27.46 o 
   1  12   4       17.08       35.29     16.53 o 
   2  12   4       17.75       12.78     15.09 o 
   3  12   4       32.05       14.29     15.04 o 
   4  12   4       44.67        1.50     22.82 o 
   5  12   4       18.40       25.38     24.79 o 
  -3  13   4       63.37       84.31     32.99 o 
   0  13   4        3.70      -13.84     24.18 o 
   1  13   4       20.79       11.76     23.07 o 
   2  13   4        7.94        9.11     15.71 o 
   3  13   4       64.54       39.60     18.45 o 
   1   0   5      691.45      710.21     10.86 o 
   2   0   5     8116.19     8612.27     77.95 o 
   3   0   5      354.23      321.10      8.25 o 
   4   0   5     1617.91     1679.95     31.31 o 
   5   0   5        2.36       -1.26      6.09 o 
   6   0   5       14.20       19.21      6.85 o 
   7   0   5     1271.95     1362.37     28.33 o 
   8   0   5     1456.02     1420.61     36.71 o 
   9   0   5        3.48       -3.71     11.16 o 
  10   0   5       51.96       64.50     15.73 o 
  11   0   5       93.96      114.10     28.95 o 
  12   0   5       40.95       34.64     16.48 o 
 -12   1   5        2.74       13.12     16.41 o 
 -11   1   5      110.84      110.92     19.54 o 
 -10   1   5       20.80       18.84     13.15 o 
  -9   1   5      167.60      189.38     19.39 o 
  -8   1   5      288.32      282.07     14.67 o 
  -7   1   5      828.02      813.07     21.66 o 
  -6   1   5       18.91        9.91      5.18 o 
  -5   1   5      443.54      413.58     11.88 o 
  -4   1   5       69.30       57.98      5.31 o 
  -3   1   5     1998.44     2097.73     31.92 o 
  -2   1   5      447.09      422.58      7.69 o 
  -1   1   5     3195.38     3222.42     32.06 o 
   0   1   5      179.70      218.04     21.54 o 
   1   1   5     3213.23     3236.91     43.74 o 
   2   1   5      452.28      430.02      8.76 o 
   3   1   5     1977.95     1984.71     24.45 o 
   4   1   5       69.02       59.71      5.79 o 
   5   1   5      446.24      413.77     13.32 o 
   6   1   5       19.03       24.27      7.08 o 
   7   1   5      829.19      764.80     20.95 o 
   8   1   5      286.87      275.53     17.03 o 
   9   1   5      171.49      196.47     19.58 o 
  10   1   5       21.33        6.46     11.81 o 
  11   1   5      110.12       96.70     18.50 o 
  12   1   5        2.82        5.22     15.44 o 
 -12   2   5       17.75       30.12     17.91 o 
 -11   2   5        1.61      -19.51     13.01 o 
 -10   2   5       25.77       24.26     14.24 o 
  -9   2   5      195.20      192.40     20.43 o 
  -8   2   5      390.62      318.89     15.17 o 
  -7   2   5      365.66      353.66     14.80 o 
  -6   2   5     1685.25     1679.06     30.68 o 
  -5   2   5      247.23      243.45     10.85 o 
  -4   2   5     2283.39     2435.12     55.11 o 
  -3   2   5      233.72      237.10     11.32 o 
  -2   2   5     1375.61     1473.76     21.46 o 
  -1   2   5     9639.08     9771.91    103.75 o 
   0   2   5      865.29      834.62     12.03 o 
   1   2   5     9604.35     9702.20     87.90 o 
   2   2   5     1358.26     1420.07     21.32 o 
   3   2   5      220.95      213.47      7.27 o 
   4   2   5     2292.70     2386.50     30.04 o 
   5   2   5      245.12      210.27     10.07 o 
   6   2   5     1691.01     1616.48     47.08 o 
   7   2   5      372.10      356.56     17.46 o 
   8   2   5      392.46      323.03     18.46 o 
   9   2   5      193.24      178.00     19.14 o 
  10   2   5       26.28        1.88     11.65 o 
  11   2   5        1.58      -17.18     15.68 o 
  12   2   5       17.63        3.12     14.59 o 
 -12   3   5        1.48       -0.36     17.12 o 
 -11   3   5       15.60       -9.78     13.39 o 
 -10   3   5      146.03      190.76     23.04 o 
  -9   3   5      156.02      154.67     39.10 o 
  -8   3   5       46.02       13.04     15.79 o 
  -7   3   5       55.67       49.68      9.47 o 
  -6   3   5      600.65      610.95     20.44 o 
  -5   3   5      157.02      160.18     16.89 o 
  -4   3   5      128.46      111.03      9.74 o 
  -3   3   5       85.56      106.55      7.02 o 
  -2   3   5     2574.35     2567.97     43.86 o 
  -1   3   5      372.39      380.60     22.27 o 
   0   3   5     8655.92     8500.65     69.33 o 
   1   3   5      363.94      351.76      8.64 o 
   2   3   5     2588.67     2468.25     25.13 o 
   3   3   5       86.34      104.07      5.84 o 
   4   3   5      130.96      125.57     14.20 o 
   5   3   5      152.39      171.06     11.76 o 
   6   3   5      590.66      553.40     19.43 o 
   7   3   5       56.32       82.13     12.42 o 
   8   3   5       45.13       30.39     11.38 o 
   9   3   5      154.84      204.76     21.35 o 
  10   3   5      145.59      144.92     19.09 o 
  11   3   5       15.60       13.29     13.61 o 
  12   3   5        1.42       -6.56     23.88 o 
 -11   4   5        7.20       12.81     15.94 o 
 -10   4   5        3.23      -13.78     14.30 o 
  -9   4   5        2.92       14.88     13.56 o 
  -8   4   5       45.65       50.12     14.27 o 
  -7   4   5       66.30       68.69     10.41 o 
  -6   4   5      288.08      296.05     22.82 o 
  -5   4   5      593.43      628.76     17.46 o 
  -4   4   5      196.08      206.43      9.28 o 
  -3   4   5       47.61       47.99      5.99 o 
  -2   4   5      524.29      477.54     17.27 o 
  -1   4   5      644.57      714.23     21.66 o 
   0   4   5      188.30      192.17      7.06 o 
   1   4   5      643.49      734.69     13.13 o 
   2   4   5      499.94      440.41      9.32 o 
   3   4   5       49.06       43.68      5.34 o 
   4   4   5      204.18      194.43     10.01 o 
   5   4   5      598.70      605.63     21.75 o 
   6   4   5      290.76      266.71     30.20 o 
   7   4   5       68.23       66.33     11.96 o 
   8   4   5       44.61       51.11     12.88 o 
   9   4   5        2.64       -5.52     14.98 o 
  10   4   5        3.20        0.33     18.29 o 
  11   4   5        7.29       -9.70     21.88 o 
 -11   5   5       14.86       15.99     18.10 o 
 -10   5   5       51.86       36.96     18.12 o 
  -9   5   5       10.24        9.15     13.39 o 
  -8   5   5      295.98      340.12     22.39 o 
  -7   5   5      293.65      313.96     21.00 o 
  -6   5   5        7.23        8.40      7.22 o 
  -5   5   5     1088.52     1112.11     24.53 o 
  -4   5   5       68.64       73.69      7.62 o 
  -3   5   5      110.30      118.04      8.87 o 
  -2   5   5       37.51       54.63      9.46 o 
  -1   5   5      721.26      791.51     30.60 o 
   0   5   5     2368.34     2508.16     34.92 o 
   1   5   5      716.22      780.13     15.11 o 
   2   5   5       35.66       48.27      8.61 o 
   3   5   5      108.58      112.79      7.88 o 
   4   5   5       65.00       76.05     10.48 o 
   5   5   5     1096.62     1051.32     25.63 o 
   6   5   5        6.86        3.71      7.78 o 
   7   5   5      294.61      280.50     37.61 o 
   8   5   5      294.64      315.44     29.30 o 
   9   5   5       10.32      -13.37     16.54 o 
  10   5   5       52.41      107.10     27.44 o 
  11   5   5       15.20      -20.79     18.99 o 
 -11   6   5       33.91       58.26     27.71 o 
 -10   6   5       35.34       38.66     17.31 o 
  -9   6   5       83.48       68.59     17.57 o 
  -8   6   5       20.01       47.23     15.22 o 
  -7   6   5       48.34       52.34     15.02 o 
  -6   6   5       68.78       77.29     19.94 o 
  -5   6   5      259.86      267.70     11.95 o 
  -4   6   5     1421.65     1411.38     25.51 o 
  -3   6   5      407.97      416.87     15.64 o 
  -2   6   5     1261.17     1246.13     50.77 o 
  -1   6   5      888.10      941.11     26.68 o 
   0   6   5      194.56      184.10     15.14 o 
   1   6   5      908.58      988.47     24.12 o 
   2   6   5     1279.63     1267.48     31.39 o 
   3   6   5      419.35      400.88     12.99 o 
   4   6   5     1419.16     1473.98     38.34 o 
   5   6   5      257.96      264.48     22.40 o 
   6   6   5       67.62       67.49     18.12 o 
   7   6   5       47.46       72.69     20.12 o 
   8   6   5       19.67       18.93     18.07 o 
   9   6   5       84.01       74.97     24.10 o 
  10   6   5       35.59       51.03     24.74 o 
  11   6   5       34.01       45.53     24.04 o 
 -10   7   5        8.29       -0.85     18.36 o 
  -9   7   5       79.33       97.07     20.04 o 
  -8   7   5       45.35       55.54     17.28 o 
  -7   7   5      247.34      285.05     25.49 o 
  -6   7   5      222.61      221.27     21.08 o 
  -5   7   5       85.79      105.90     10.48 o 
  -4   7   5      674.78      630.42     26.25 o 
  -3   7   5      265.81      259.22     14.27 o 
  -2   7   5       35.82       27.35      9.10 o 
  -1   7   5       66.67       47.26     13.48 o 
   0   7   5       62.63       57.18      7.96 o 
   1   7   5       67.29       69.77      7.68 o 
   2   7   5       37.09       39.71      7.07 o 
   3   7   5      261.90      268.67     17.85 o 
   4   7   5      677.23      642.18     26.24 o 
   5   7   5       88.44       54.43     19.37 o 
   6   7   5      220.06      208.86     27.60 o 
   7   7   5      245.63      321.61     33.38 o 
   8   7   5       44.64       63.68     22.07 o 
   9   7   5       78.29       66.49     24.04 o 
  10   7   5        8.17       18.65     21.90 o 
  -9   8   5       15.43        3.45     16.05 o 
  -8   8   5        7.81      -13.31     18.17 o 
  -7   8   5      245.64      226.28     35.50 o 
  -6   8   5      208.71      254.79     23.89 o 
  -5   8   5      226.35      251.92     18.79 o 
  -4   8   5      523.29      516.59     17.31 o 
  -3   8   5     1142.05     1114.78     31.48 o 
  -2   8   5      273.54      285.72     20.79 o 
  -1   8   5       33.55       21.63     10.27 o 
   0   8   5      190.73      186.04     34.02 o 
   1   8   5       34.93       21.51      8.62 o 
   2   8   5      275.74      304.88     17.13 o 
   3   8   5     1139.94     1204.07     35.65 o 
   4   8   5      526.81      530.88     25.96 o 
   5   8   5      221.24      296.24     24.85 o 
   6   8   5      207.51      279.61     26.88 o 
   7   8   5      242.63      303.65     35.30 o 
   8   8   5        7.42       -8.67     19.29 o 
   9   8   5       15.19       42.70     23.35 o 
  -9   9   5       32.15        7.53     20.24 o 
  -8   9   5       54.77       63.04     19.22 o 
  -7   9   5       22.00       -7.93     13.63 o 
  -6   9   5       45.43       41.09     15.25 o 
  -5   9   5      120.58      117.92     18.93 o 
  -4   9   5      157.57      169.03     16.96 o 
  -3   9   5      993.11      925.27     36.43 o 
  -2   9   5       81.85       95.52     16.84 o 
  -1   9   5      379.89      363.48     42.22 o 
   0   9   5       13.72       24.74     12.15 o 
   1   9   5      381.65      376.40     18.57 o 
   2   9   5       83.32       95.57     16.21 o 
   3   9   5      995.33      993.12     59.29 o 
   4   9   5      158.27      214.43     35.00 o 
   5   9   5      118.34      151.04     20.52 o 
   6   9   5       46.10       29.46     18.40 o 
   7   9   5       21.24        4.03     19.19 o 
   8   9   5       54.64       68.64     19.58 o 
   9   9   5       32.53       66.15     20.31 o 
  -8  10   5        6.22        9.56     22.82 o 
  -7  10   5       24.92       23.63     23.29 o 
  -6  10   5      124.74      103.93     20.18 o 
  -5  10   5       34.59       32.34     12.48 o 
  -4  10   5      131.82      138.26     19.12 o 
  -3  10   5       41.00       24.76     10.79 o 
  -2  10   5       68.31       94.60     13.93 o 
  -1  10   5      210.66      256.58     24.08 o 
   0  10   5      144.83      125.20     19.41 o 
   1  10   5      207.64      222.85     20.92 o 
   2  10   5       66.36       82.41     17.31 o 
   3  10   5       41.05       36.08     14.25 o 
   4  10   5      132.20      131.76     33.94 o 
   5  10   5       35.70       50.23     26.96 o 
   6  10   5      122.54      132.31     35.39 o 
   7  10   5       25.36        0.44     25.35 o 
   8  10   5        6.37       -3.73     24.43 o 
  -7  11   5        9.84       -2.03     20.63 o 
  -6  11   5       58.09       78.39     26.74 o 
  -5  11   5      105.98      127.87     21.15 o 
  -4  11   5       23.72       20.95     15.43 o 
  -3  11   5       13.21       13.59     11.42 o 
  -2  11   5       56.56       35.58     11.99 o 
  -1  11   5       22.80       13.14     14.08 o 
   0  11   5       42.79       53.68     16.58 o 
   1  11   5       22.51       12.03     21.03 o 
   2  11   5       56.13       48.01     15.84 o 
   3  11   5       12.79        8.33     18.64 o 
   4  11   5       23.54       20.74     26.49 o 
   5  11   5      106.01       90.14     33.63 o 
   6  11   5       57.54       27.30     31.27 o 
   7  11   5        9.90       -4.67     25.57 o 
  -5  12   5       14.36        5.67     17.39 o 
  -4  12   5       11.13       -4.22     15.09 o 
  -3  12   5       11.05        3.49     14.38 o 
  -2  12   5       72.65       53.84     25.46 o 
  -1  12   5       96.09      125.49     20.50 o 
   0  12   5      434.84      464.65     38.54 o 
   1  12   5       96.80      107.88     33.63 o 
   2  12   5       70.36       80.81     19.27 o 
   3  12   5       11.33       11.45     25.41 o 
   4  12   5       10.46      -10.42     19.57 o 
   5  12   5       14.06       24.99     25.57 o 
  -3  13   5        7.67       -3.49     16.91 o 
  -1  13   5        2.39      -17.90     21.85 o 
   0  13   5       71.69      113.19     32.47 o 
   1  13   5        2.36       -7.09     20.76 o 
   2  13   5       46.55       51.09     28.80 o 
   3  13   5        7.72       25.21     29.94 o 
   0   0   6     3452.38     3328.30     51.23 o 
   1   0   6     2473.24     2352.43     36.47 o 
   2   0   6      714.06      798.18     19.99 o 
   3   0   6      112.93      116.96      8.18 o 
   4   0   6      681.71      764.83     19.80 o 
   5   0   6       33.24       37.14      5.51 o 
   6   0   6       60.40       77.63      7.45 o 
   7   0   6      110.71      108.04      9.34 o 
   8   0   6        2.19       -7.85      7.75 o 
   9   0   6     1405.93     1401.48     66.26 o 
  10   0   6       25.36        0.84     12.60 o 
  11   0   6       26.24       25.91     14.80 o 
  12   0   6       76.48       80.94     19.85 o 
 -12   1   6        9.65        1.43     14.80 o 
 -11   1   6       73.72       82.85     17.43 o 
 -10   1   6       79.12       65.45     16.62 o 
  -9   1   6       33.03       27.57      9.92 o 
  -8   1   6      247.59      249.65     15.41 o 
  -7   1   6      101.88       93.91     10.70 o 
  -6   1   6      204.49      177.56      8.65 o 
  -5   1   6     1453.83     1457.79     21.82 o 
  -4   1   6      709.72      754.90     13.90 o 
  -3   1   6     1542.97     1582.58     32.43 o 
  -2   1   6     5750.89     5985.49     69.86 o 
  -1   1   6     2554.53     2487.41     39.56 o 
   0   1   6      677.41      617.23     10.40 o 
   1   1   6     2556.02     2512.31     47.04 o 
   2   1   6     5722.20     5789.54     49.48 o 
   3   1   6     1501.21     1492.99     20.60 o 
   4   1   6      706.48      720.64     14.18 o 
   5   1   6     1481.47     1484.72     23.11 o 
   6   1   6      201.53      177.80      9.55 o 
   7   1   6      103.55      108.97     17.12 o 
   8   1   6      248.74      251.74     15.69 o 
   9   1   6       32.26       29.57     11.84 o 
  10   1   6       78.49       81.25     15.92 o 
  11   1   6       73.95       84.67     18.24 o 
  12   1   6        9.73      -20.70     13.80 o 
 -12   2   6        1.14      -20.22     13.48 o 
 -11   2   6       47.18       65.33     18.02 o 
 -10   2   6       14.37       -0.05     13.09 o 
  -9   2   6       92.32       74.19     22.89 o 
  -8   2   6      186.98      220.32     15.83 o 
  -7   2   6      130.48      144.77     12.53 o 
  -6   2   6      296.22      277.04     17.79 o 
  -5   2   6      113.23      101.50      7.28 o 
  -4   2   6       57.46       68.08      5.79 o 
  -3   2   6     5014.66     5039.95     75.06 o 
  -2   2   6     3053.91     3278.12     40.72 o 
  -1   2   6      233.72      232.52      8.13 o 
   0   2   6     5681.19     6118.99     88.50 o 
   1   2   6      229.52      238.67      7.09 o 
   2   2   6     3037.05     3173.93     30.41 o 
   3   2   6     5044.49     4923.16     49.83 o 
   4   2   6       60.90       65.17      6.18 o 
   5   2   6      115.49      114.63      8.09 o 
   6   2   6      304.06      294.96     11.30 o 
   7   2   6      125.99      142.48     13.27 o 
   8   2   6      186.62      246.18     27.00 o 
   9   2   6       92.48       76.78     14.48 o 
  10   2   6       14.12       22.62     13.19 o 
  11   2   6       47.99       48.86     16.63 o 
  12   2   6        1.02        6.44     17.89 o 
 -11   3   6       42.35       58.51     19.12 o 
 -10   3   6      106.05      104.40     19.24 o 
  -9   3   6       67.31       58.31     15.65 o 
  -8   3   6       71.86       61.28     14.72 o 
  -7   3   6      125.92      139.40     12.89 o 
  -6   3   6      419.35      445.81     15.97 o 
  -5   3   6      473.11      458.54     15.07 o 
  -4   3   6        4.39       10.02      5.57 o 
  -3   3   6      919.02      902.02     13.75 o 
  -2   3   6     4502.11     4795.21     57.49 o 
  -1   3   6     2816.97     2894.98     39.55 o 
   0   3   6       27.07       27.20     11.19 o 
   1   3   6     2798.23     2869.40     32.83 o 
   2   3   6     4481.35     4657.70     47.46 o 
   3   3   6      908.19      933.66     20.46 o 
   4   3   6        2.93        4.93      4.85 o 
   5   3   6      470.35      448.53     13.02 o 
   6   3   6      428.69      424.69     15.06 o 
   7   3   6      126.14      119.69     15.36 o 
   8   3   6       71.12       59.37     12.80 o 
   9   3   6       67.77       59.03     14.47 o 
  10   3   6      105.95       84.39     18.29 o 
  11   3   6       42.29       78.94     26.82 o 
 -11   4   6       49.78       62.78     20.45 o 
 -10   4   6       26.42       48.26     16.50 o 
  -9   4   6       32.42       23.65     14.88 o 
  -8   4   6      183.01      171.76     20.25 o 
  -7   4   6      141.46      142.74     12.93 o 
  -6   4   6        3.02       -6.52      6.33 o 
  -5   4   6        9.60       12.88      6.48 o 
  -4   4   6      454.59      457.00     13.06 o 
  -3   4   6     1826.96     1915.80     27.89 o 
  -2   4   6     4518.98     4620.22     72.70 o 
  -1   4   6      533.00      606.41     20.65 o 
   0   4   6      165.09      143.54      5.36 o 
   1   4   6      538.13      594.55     13.80 o 
   2   4   6     4526.43     4569.22     56.58 o 
   3   4   6     1820.87     1866.12     26.81 o 
   4   4   6      464.78      437.78     15.98 o 
   5   4   6        9.49        3.54      7.83 o 
   6   4   6        4.16       -2.44      7.33 o 
   7   4   6      141.73      153.67     15.34 o 
   8   4   6      188.30      211.09     47.78 o 
   9   4   6       32.10       17.23     20.15 o 
  10   4   6       25.24       33.02     24.52 o 
  11   4   6       49.83       75.36     27.13 o 
 -11   5   6       32.10       31.80     18.40 o 
 -10   5   6       53.86       51.03     17.46 o 
  -9   5   6      180.97      179.11     22.67 o 
  -8   5   6      629.22      644.83     30.00 o 
  -7   5   6       21.60        2.91     11.07 o 
  -6   5   6      378.48      415.89     19.14 o 
  -5   5   6        1.68       11.47      6.68 o 
  -4   5   6      380.84      366.86     12.48 o 
  -3   5   6       15.29        4.77      6.05 o 
  -2   5   6     2437.76     2629.11     74.05 o 
  -1   5   6     4015.08     4277.20     96.36 o 
   0   5   6    10090.51    10471.94    117.56 o 
   1   5   6     4020.70     4238.16     64.38 o 
   2   5   6     2388.28     2525.23     38.23 o 
   3   5   6       16.17       21.16      5.87 o 
   4   5   6      373.60      362.01     15.98 o 
   5   5   6        2.08        4.79      6.30 o 
   6   5   6      379.55      378.79     20.92 o 
   7   5   6       22.41      -11.37     11.59 o 
   8   5   6      630.31      662.20     39.33 o 
   9   5   6      180.15      181.15     29.16 o 
  10   5   6       53.95        6.20     20.74 o 
  11   5   6       32.35       43.39     26.77 o 
 -10   6   6       17.85        8.09     15.73 o 
  -9   6   6       15.13        6.52     14.19 o 
  -8   6   6      198.96      238.77     24.42 o 
  -7   6   6      318.03      327.50     22.11 o 
  -6   6   6      123.32       88.54     26.74 o 
  -5   6   6      905.03      872.10     22.28 o 
  -4   6   6      110.56      112.82      9.95 o 
  -3   6   6      581.07      580.67     19.94 o 
  -2   6   6      367.88      343.09     17.52 o 
  -1   6   6      706.53      764.50     15.69 o 
   0   6   6        0.51       -0.32      4.38 o 
   1   6   6      706.74      771.35     19.15 o 
   2   6   6      366.61      326.39     13.55 o 
   3   6   6      575.36      617.96     22.45 o 
   4   6   6      107.28      142.25     16.61 o 
   5   6   6      899.11      931.58     31.55 o 
   6   6   6      125.47      126.54     17.45 o 
   7   6   6      320.20      364.91     29.63 o 
   8   6   6      195.63      225.63     30.33 o 
   9   6   6       14.64      -21.10     17.48 o 
  10   6   6       18.39       34.25     16.95 o 
 -10   7   6        0.10      -12.29     16.53 o 
  -9   7   6       44.14       25.76     15.96 o 
  -8   7   6      426.97      455.05     27.49 o 
  -7   7   6       59.43       40.19     14.64 o 
  -6   7   6      397.88      335.55     22.23 o 
  -5   7   6      688.61      654.12     18.61 o 
  -4   7   6       53.92       42.98     10.92 o 
  -3   7   6       43.77       27.80      8.64 o 
  -2   7   6      114.50      110.96     15.07 o 
  -1   7   6      878.77      834.45     29.22 o 
   0   7   6       67.81       70.81     13.19 o 
   1   7   6      888.05      857.09     27.37 o 
   2   7   6      112.54      126.09     11.29 o 
   3   7   6       41.21       41.58     17.73 o 
   4   7   6       54.43       52.89     19.94 o 
   5   7   6      695.75      712.32     32.87 o 
   6   7   6      397.73      374.55     23.78 o 
   7   7   6       58.51       54.73     16.66 o 
   8   7   6      428.07      463.27     27.62 o 
   9   7   6       44.01       35.23     17.39 o 
  10   7   6        0.11       -5.81     18.05 o 
  -9   8   6       34.93       46.31     25.81 o 
  -8   8   6       59.99       71.15     17.78 o 
  -7   8   6      367.52      372.19     30.87 o 
  -6   8   6       67.16      100.18     22.95 o 
  -5   8   6      292.85      270.45     19.62 o 
  -4   8   6      519.25      535.32     24.09 o 
  -3   8   6       28.33       18.93      9.16 o 
  -2   8   6      464.67      469.13     47.96 o 
  -1   8   6      106.53      109.41     15.57 o 
   0   8   6        1.47        6.73     10.47 o 
   1   8   6      107.41      117.87     17.33 o 
   2   8   6      464.44      458.40     18.81 o 
   3   8   6       27.15       17.78     11.42 o 
   4   8   6      519.74      604.70     27.14 o 
   5   8   6      298.86      280.68     22.52 o 
   6   8   6       66.92       69.81     16.88 o 
   7   8   6      362.22      403.48     26.81 o 
   8   8   6       59.99       58.59     32.04 o 
   9   8   6       36.03       15.07     16.45 o 
  -9   9   6       41.74       45.36     18.89 o 
  -8   9   6        5.14        2.89     14.62 o 
  -7   9   6       26.67        4.38     13.97 o 
  -6   9   6      382.96      349.89     26.18 o 
  -5   9   6      155.62      188.34     17.74 o 
  -4   9   6       62.90       74.36     11.28 o 
  -3   9   6      493.08      446.61     19.90 o 
  -2   9   6      422.22      402.67     23.16 o 
  -1   9   6      372.84      372.99     23.29 o 
   0   9   6       64.33       61.78     30.78 o 
   1   9   6      370.03      363.10     33.80 o 
   2   9   6      424.43      404.67     23.64 o 
   3   9   6      501.59      499.23     43.89 o 
   4   9   6       65.05      103.74     30.52 o 
   5   9   6      153.12      205.75     39.55 o 
   6   9   6      379.83      415.24     38.35 o 
   7   9   6       26.03       42.76     23.15 o 
   8   9   6        5.35        5.82     16.22 o 
   9   9   6       42.07       28.08     17.53 o 
  -8  10   6       42.42       49.17     25.77 o 
  -7  10   6       33.11       12.04     15.29 o 
  -6  10   6       28.45       -6.02     13.80 o 
  -5  10   6      120.94      102.92     15.85 o 
  -4  10   6       37.10       44.94     13.34 o 
  -3  10   6       56.14       56.99     12.75 o 
  -2  10   6       98.02       71.45     13.10 o 
  -1  10   6       94.17       79.62     23.71 o 
   0  10   6      324.14      244.10     34.06 o 
   1  10   6       95.01       66.43     13.51 o 
   2  10   6       97.20      103.64     18.22 o 
   3  10   6       54.94       29.58     25.07 o 
   4  10   6       36.09       70.63     30.30 o 
   5  10   6      119.78      163.81     37.36 o 
   6  10   6       28.62       42.78     30.97 o 
   7  10   6       33.47        5.53     25.66 o 
   8  10   6       42.95       27.41     27.77 o 
  -6  11   6        6.78      -28.74     20.90 o 
  -5  11   6       11.38        7.92     15.29 o 
  -4  11   6      152.10      159.07     18.14 o 
  -3  11   6        2.09      -18.24     12.82 o 
  -2  11   6      127.57      159.57     23.43 o 
  -1  11   6      139.54      123.21     20.75 o 
   0  11   6       25.86       12.05     15.06 o 
   1  11   6      139.82      118.67     21.62 o 
   2  11   6      128.68      161.19     22.15 o 
   3  11   6        2.03        0.39     20.85 o 
   4  11   6      153.50      178.32     40.17 o 
   5  11   6       11.45       12.12     22.57 o 
   6  11   6        6.53       15.57     26.16 o 
  -5  12   6        7.93        6.31     15.83 o 
  -4  12   6       44.22       37.53     17.52 o 
  -3  12   6      132.72      174.34     43.33 o 
  -2  12   6       33.27       28.46     17.02 o 
  -1  12   6       26.08       20.81     12.47 o 
   0  12   6       27.64       42.27     19.22 o 
   1  12   6       26.31       29.08     24.07 o 
   2  12   6       33.32       20.54     23.43 o 
   3  12   6      132.76      134.51     36.19 o 
   4  12   6       43.32       57.68     29.71 o 
   5  12   6        7.95      -30.27     20.18 o 
  -2  13   6        2.29        6.75     21.82 o 
  -1  13   6       15.26       11.84     27.27 o 
   0  13   6        0.10      -14.51     20.65 o 
   1  13   6       14.59      -19.76     24.41 o 
   2  13   6        2.56       11.51     27.07 o 
   1   0   7      481.12      449.59      9.40 o 
   2   0   7      159.59      158.14      7.23 o 
   3   0   7     1901.83     1851.52     27.56 o 
   4   0   7     1619.78     1669.36     23.67 o 
   5   0   7     2937.46     2804.82     38.45 o 
   6   0   7      229.87      223.81      9.67 o 
   7   0   7      595.15      599.80     34.88 o 
   8   0   7        8.83       13.46      9.15 o 
   9   0   7      146.37      157.12     15.27 o 
  10   0   7       77.28       74.68     27.60 o 
  11   0   7       53.16       73.56     19.03 o 
  12   0   7        0.66       -8.85     15.29 o 
 -12   1   7       46.66       48.00     23.00 o 
 -11   1   7        6.57      -17.87     11.91 o 
 -10   1   7       22.62       13.36     13.60 o 
  -9   1   7      114.89      104.56     13.45 o 
  -8   1   7      203.29      244.58     16.70 o 
  -7   1   7       35.38       51.48      9.39 o 
  -6   1   7      220.63      217.70      9.15 o 
  -5   1   7      745.83      719.41     14.87 o 
  -4   1   7      201.12      202.30      7.71 o 
  -3   1   7     4376.28     4327.71     54.94 o 
  -2   1   7      136.65      122.28     10.93 o 
  -1   1   7     6809.29     6878.00     64.23 o 
   0   1   7     1056.57     1019.30     14.99 o 
   1   1   7     6817.41     6890.20    133.01 o 
   2   1   7      138.96      121.20      5.60 o 
   3   1   7     4374.25     4192.90     44.21 o 
   4   1   7      200.96      183.31      8.03 o 
   5   1   7      750.50      673.58     17.25 o 
   6   1   7      221.09      220.48     10.34 o 
   7   1   7       34.23       38.61      7.28 o 
   8   1   7      201.88      236.65     16.10 o 
   9   1   7      117.63      135.70     16.64 o 
  10   1   7       22.90       20.29     13.17 o 
  11   1   7        6.07       -8.54     12.74 o 
  12   1   7       46.74       54.49     23.65 o 
 -12   2   7       41.78       35.68     18.55 o 
 -11   2   7       20.70       26.64     16.30 o 
 -10   2   7       69.61       51.17     17.28 o 
  -9   2   7       20.73       -2.06     12.11 o 
  -8   2   7       61.89       74.11     11.60 o 
  -7   2   7       14.38        0.70      7.67 o 
  -6   2   7       43.27       38.17     10.29 o 
  -5   2   7      846.62      826.37     16.86 o 
  -4   2   7      759.54      772.19     22.39 o 
  -3   2   7      123.12      147.89      5.88 o 
  -2   2   7     1619.00     1554.96     24.06 o 
  -1   2   7      982.03     1043.30     14.84 o 
   0   2   7     4522.88     4604.28     65.29 o 
   1   2   7     1014.31     1076.66     18.18 o 
   2   2   7     1663.49     1581.22     18.52 o 
   3   2   7      130.79      150.98      7.29 o 
   4   2   7      776.57      764.46     15.08 o 
   5   2   7      840.07      768.47     16.27 o 
   6   2   7       42.32       38.86      8.94 o 
   7   2   7       15.38        9.59      6.37 o 
   8   2   7       59.94       55.21     10.61 o 
   9   2   7       20.44       15.34     11.99 o 
  10   2   7       69.28       40.82     14.55 o 
  11   2   7       20.82       27.75     15.96 o 
  12   2   7       41.76       41.81     23.21 o 
 -11   3   7       59.39       72.53     20.78 o 
 -10   3   7       45.58       -0.06     14.87 o 
  -9   3   7       51.11       50.33     16.13 o 
  -8   3   7       53.00       59.09     11.37 o 
  -7   3   7       23.84       18.75      8.50 o 
  -6   3   7     1153.74     1190.10     50.51 o 
  -5   3   7      253.44      263.09     12.29 o 
  -4   3   7      358.82      345.06     13.73 o 
  -3   3   7      105.65      100.91      5.72 o 
  -2   3   7      268.85      270.33     12.04 o 
  -1   3   7      816.38      808.34     12.64 o 
   0   3   7       35.79       21.47      7.98 o 
   1   3   7      813.11      808.09     14.51 o 
   2   3   7      270.18      271.65      8.12 o 
   3   3   7      104.77       97.66      5.89 o 
   4   3   7      348.50      328.63     10.03 o 
   5   3   7      254.03      236.36     10.89 o 
   6   3   7     1155.14     1148.91     37.19 o 
   7   3   7       23.42       24.60      8.02 o 
   8   3   7       54.50       53.84     10.73 o 
   9   3   7       50.32       68.46     25.85 o 
  10   3   7       45.04       49.87     22.88 o 
  11   3   7       59.46       36.94     23.27 o 
 -11   4   7        9.02        1.39     15.73 o 
 -10   4   7       12.65        8.18     30.84 o 
  -9   4   7       52.78       45.53     15.28 o 
  -8   4   7       27.58       61.94     15.43 o 
  -7   4   7       41.31       46.35     10.77 o 
  -6   4   7      239.12      218.97     13.61 o 
  -5   4   7      129.85      123.95     11.59 o 
  -4   4   7       86.93       91.84      8.13 o 
  -3   4   7      337.44      347.77     11.66 o 
  -2   4   7     5777.35     6099.60    120.32 o 
  -1   4   7       22.22       30.03     10.19 o 
   0   4   7     2279.59     1957.34     24.65 o 
   1   4   7       21.46       32.58      5.20 o 
   2   4   7     5838.58     5920.99     76.96 o 
   3   4   7      335.76      324.54      8.56 o 
   4   4   7       89.61      105.23      9.16 o 
   5   4   7      128.97      137.40     13.89 o 
   6   4   7      234.09      213.53     18.42 o 
   7   4   7       40.87       23.98      9.04 o 
   8   4   7       28.26       12.37     13.46 o 
   9   4   7       53.28       49.81     15.88 o 
  10   4   7       12.79       17.32     20.65 o 
  11   4   7        9.01      -16.43     18.99 o 
 -11   5   7       12.99        5.78     17.76 o 
 -10   5   7       31.12       32.76     16.92 o 
  -9   5   7      103.56      125.48     21.99 o 
  -8   5   7       44.91       73.02     16.88 o 
  -7   5   7      380.82      364.06     23.38 o 
  -6   5   7      295.23      293.34     15.66 o 
  -5   5   7      860.89      821.12     19.27 o 
  -4   5   7      308.20      305.54     21.47 o 
  -3   5   7      209.04      197.47     12.42 o 
  -2   5   7      240.28      257.80     15.14 o 
  -1   5   7     3392.45     3489.81     63.06 o 
   0   5   7      126.17      137.03     14.34 o 
   1   5   7     3387.89     3549.93     46.75 o 
   2   5   7      243.38      273.47     11.48 o 
   3   5   7      206.14      190.99     14.59 o 
   4   5   7      311.53      304.35     16.79 o 
   5   5   7      856.42      853.49     28.70 o 
   6   5   7      294.37      272.01     22.28 o 
   7   5   7      379.67      314.50     21.45 o 
   8   5   7       45.81       66.44     16.95 o 
   9   5   7      103.96       70.41     18.61 o 
  10   5   7       30.10        8.42     21.04 o 
  11   5   7       12.89       28.71     24.10 o 
 -10   6   7       30.43       -3.81     17.36 o 
  -9   6   7       10.00        0.31     17.04 o 
  -8   6   7       62.21       60.55     17.17 o 
  -7   6   7       10.92       10.10     13.37 o 
  -6   6   7       80.78       78.03     11.46 o 
  -5   6   7       57.33       46.99      8.30 o 
  -4   6   7       47.59       43.69      7.68 o 
  -3   6   7       67.67       73.43      9.98 o 
  -2   6   7       40.67       31.42     12.34 o 
  -1   6   7     1199.17     1132.01     63.38 o 
   0   6   7      623.83      658.35     21.29 o 
   1   6   7     1182.24     1122.02     19.13 o 
   2   6   7       37.12       33.11      7.15 o 
   3   6   7       65.50       91.49     17.35 o 
   4   6   7       48.97       39.80     10.71 o 
   5   6   7       54.44       52.59     12.62 o 
   6   6   7       82.45      101.42     18.07 o 
   7   6   7       11.73       13.85     12.43 o 
   8   6   7       61.95       44.90     15.85 o 
   9   6   7       10.48       -3.46     15.29 o 
  10   6   7       30.28        5.93     16.35 o 
 -10   7   7       10.93       18.80     16.97 o 
  -9   7   7       61.36       27.27     17.21 o 
  -8   7   7       26.13       28.34     16.48 o 
  -7   7   7      148.15      149.60     53.97 o 
  -6   7   7       29.11        6.83     11.92 o 
  -5   7   7       22.77       16.86      8.27 o 
  -4   7   7       11.70        4.77      6.67 o 
  -3   7   7       43.72       53.93     15.40 o 
  -2   7   7      101.65      130.79     15.36 o 
  -1   7   7      330.65      292.21     18.57 o 
   0   7   7     1031.12     1050.89     25.25 o 
   1   7   7      327.41      315.72     15.42 o 
   2   7   7      102.59      156.10     28.87 o 
   3   7   7       45.43       67.53     12.51 o 
   4   7   7       11.14        3.07      9.70 o 
   5   7   7       23.60       15.26     10.79 o 
   6   7   7       29.34       15.96     12.85 o 
   7   7   7      152.38      145.22     20.84 o 
   8   7   7       26.73       23.87     15.30 o 
   9   7   7       63.02       56.81     19.44 o 
  10   7   7       10.85       19.53     16.91 o 
  -9   8   7       11.58      -11.25     15.82 o 
  -8   8   7       62.93       52.09     17.49 o 
  -7   8   7       67.49       65.08     17.86 o 
  -6   8   7       13.27        6.31     12.60 o 
  -5   8   7       94.52      111.21     14.78 o 
  -4   8   7      384.00      346.35     15.20 o 
  -3   8   7      204.31      193.48     18.77 o 
  -2   8   7       14.03       24.11     11.39 o 
  -1   8   7      568.23      576.25     34.86 o 
   0   8   7       22.10       22.78      9.08 o 
   1   8   7      573.22      596.55     20.73 o 
   2   8   7       13.99        4.76     11.18 o 
   3   8   7      198.02      190.99     33.83 o 
   4   8   7      380.68      372.84     25.66 o 
   5   8   7       98.27      151.00     19.33 o 
   6   8   7       13.51      -17.75     11.83 o 
   7   8   7       68.96       73.47     18.09 o 
   8   8   7       63.23       37.77     17.86 o 
   9   8   7       11.39      -12.94     15.02 o 
  -8   9   7       10.16        9.28     17.37 o 
  -7   9   7       52.67       61.22     19.29 o 
  -6   9   7       45.02       35.03     13.16 o 
  -5   9   7      541.92      557.76     23.20 o 
  -4   9   7       58.64       52.57     10.79 o 
  -3   9   7       52.52       24.89     11.96 o 
  -2   9   7       74.76       62.38     14.53 o 
  -1   9   7       22.40        8.37     12.20 o 
   0   9   7       77.59       64.23     12.02 o 
   1   9   7       22.03       24.88     10.11 o 
   2   9   7       74.22       38.95     15.15 o 
   3   9   7       50.99       48.45     24.43 o 
   4   9   7       58.02       23.74     23.82 o 
   5   9   7      541.67      541.26     49.84 o 
   6   9   7       45.72       38.83     29.35 o 
   7   9   7       51.50       40.38     17.74 o 
   8   9   7       10.00       -6.73     16.30 o 
  -7  10   7       27.15       38.27     17.66 o 
  -6  10   7        6.77       -0.29      9.89 o 
  -5  10   7       75.89       62.91     13.99 o 
  -4  10   7      364.24      310.18     22.38 o 
  -3  10   7       49.81       61.59     12.40 o 
  -2  10   7       73.76       65.08     12.95 o 
  -1  10   7        0.11       -7.27     12.78 o 
   0  10   7       27.81       29.78     14.75 o 
   1  10   7        0.04      -10.18     18.65 o 
   2  10   7       70.99       52.70     22.75 o 
   3  10   7       48.72       55.34     27.66 o 
   4  10   7      364.30      432.15     52.51 o 
   5  10   7       75.57       36.16     28.27 o 
   6  10   7        7.42      -10.09     22.46 o 
   7  10   7       27.21       39.97     28.07 o 
  -6  11   7        7.61       20.49     15.73 o 
  -5  11   7      126.23       82.30     15.75 o 
  -4  11   7      164.57      191.19     27.62 o 
  -3  11   7       11.48        8.91     11.60 o 
  -2  11   7       44.12       39.00     13.17 o 
  -1  11   7        6.04       -2.44     12.52 o 
   0  11   7        0.50       -2.80     13.79 o 
   1  11   7        6.12       -3.39     13.14 o 
   2  11   7       44.84       53.20     27.05 o 
   3  11   7       11.49       -1.17     21.99 o 
   4  11   7      165.79      218.31     42.28 o 
   5  11   7      127.09      135.59     38.50 o 
   6  11   7        7.33       32.16     29.21 o 
  -5  12   7        9.04       13.23     14.95 o 
  -4  12   7        3.12        9.61     14.79 o 
  -3  12   7       22.56       19.36     16.83 o 
  -2  12   7       70.01       88.36     15.78 o 
  -1  12   7       56.64       63.55     19.37 o 
   0  12   7       78.97       34.36     17.49 o 
   1  12   7       56.13      114.61     35.89 o 
   2  12   7       72.33       61.68     27.19 o 
   3  12   7       22.59       14.70     26.38 o 
   4  12   7        3.10      -30.23     20.15 o 
   5  12   7        9.13       10.76     29.33 o 
  -1  13   7       11.11       15.17     16.83 o 
   0  13   7      145.58      218.67     55.77 o 
   1  13   7       11.05       23.71     24.60 o 
   0   0   8     4683.66     5177.94     72.49 o 
   1   0   8      114.93      125.93      9.88 o 
   2   0   8     2834.93     3133.79     44.66 o 
   3   0   8      188.92      173.37      9.48 o 
   4   0   8     4642.87     4844.30     77.71 o 
   5   0   8       67.82       85.47      7.40 o 
   6   0   8      299.10      257.75     10.37 o 
   7   0   8      566.26      635.87     25.58 o 
   8   0   8      232.39      225.77     15.96 o 
   9   0   8        0.04       -1.12      8.83 o 
  10   0   8      168.83      170.59     16.96 o 
  11   0   8      111.56      142.88     20.85 o 
  12   0   8       39.03       28.39     18.40 o 
 -12   1   8       38.09       53.74     18.28 o 
 -11   1   8       80.08      126.55     29.23 o 
 -10   1   8       42.39       42.39     29.49 o 
  -9   1   8      140.75      150.70     15.36 o 
  -8   1   8      247.68      244.83     16.93 o 
  -7   1   8      102.58      117.59     12.16 o 
  -6   1   8      195.21      170.52     12.97 o 
  -5   1   8      251.11      265.94      9.54 o 
  -4   1   8       58.96       57.06      6.00 o 
  -3   1   8     1804.07     1845.47     36.92 o 
  -2   1   8      421.11      435.17     11.48 o 
  -1   1   8     4082.78     4349.75     44.35 o 
   0   1   8       70.75       64.24      6.90 o 
   1   1   8     4045.05     4336.55     72.61 o 
   2   1   8      428.29      411.84     13.40 o 
   3   1   8     1844.42     1883.62     39.50 o 
   4   1   8       61.82       45.96      5.76 o 
   5   1   8      243.27      247.50      9.72 o 
   6   1   8      191.52      188.62     10.49 o 
   7   1   8       99.27       97.98      9.62 o 
   8   1   8      249.80      213.63     19.40 o 
   9   1   8      140.54      150.96     15.32 o 
  10   1   8       42.18       22.42     13.49 o 
  11   1   8       80.07       85.17     18.22 o 
  12   1   8       38.37       52.99     25.02 o 
 -11   2   8       30.94       24.96     16.03 o 
 -10   2   8      293.50      382.46     29.11 o 
  -9   2   8      232.61      235.53     48.35 o 
  -8   2   8      180.84      173.71     15.44 o 
  -7   2   8      837.23      904.05     34.30 o 
  -6   2   8      856.89      894.89     25.00 o 
  -5   2   8      482.10      502.51     11.66 o 
  -4   2   8       71.48       80.41      5.77 o 
  -3   2   8      211.15      211.60      6.77 o 
  -2   2   8      195.98      212.90      8.66 o 
  -1   2   8     2368.64     2552.30     29.17 o 
   0   2   8      347.81      270.90      8.06 o 
   1   2   8     2362.47     2555.64     35.64 o 
   2   2   8      194.16      196.15      6.42 o 
   3   2   8      208.53      194.31      7.56 o 
   4   2   8       68.77       68.40      6.54 o 
   5   2   8      491.25      492.64     14.48 o 
   6   2   8      856.44      843.70     25.60 o 
   7   2   8      849.32      803.91     31.51 o 
   8   2   8      181.01      175.28     12.83 o 
   9   2   8      230.42      281.23     28.26 o 
  10   2   8      292.88      298.77     22.86 o 
  11   2   8       30.12       23.40     22.13 o 
 -11   3   8       29.97       20.33     16.94 o 
 -10   3   8       57.58       82.62     19.93 o 
  -9   3   8       77.84       90.00     17.92 o 
  -8   3   8      157.11      155.86     14.86 o 
  -7   3   8      343.79      350.13     16.16 o 
  -6   3   8     1030.47     1060.64     25.64 o 
  -5   3   8      899.44      904.00     22.96 o 
  -4   3   8      482.26      444.36      9.85 o 
  -3   3   8     2370.77     2407.10     27.72 o 
  -2   3   8      166.68      143.08      8.20 o 
  -1   3   8      123.23      107.15     12.37 o 
   0   3   8     7868.04     8179.71    151.29 o 
   1   3   8      121.83       89.31      6.66 o 
   2   3   8      181.39      147.33      6.90 o 
   3   3   8     2367.47     2399.89     29.17 o 
   4   3   8      471.99      423.27     15.86 o 
   5   3   8      896.41      882.11     34.19 o 
   6   3   8     1025.95     1028.61     24.79 o 
   7   3   8      345.53      338.68     13.51 o 
   8   3   8      155.76      144.43     15.90 o 
   9   3   8       77.19       88.06     22.99 o 
  10   3   8       58.08       99.12     27.35 o 
  11   3   8       30.31       20.82     21.90 o 
 -11   4   8       19.49      -12.93     15.61 o 
 -10   4   8       29.00       27.67     17.40 o 
  -9   4   8       16.74       14.81     14.43 o 
  -8   4   8      219.07      263.81     30.95 o 
  -7   4   8      125.40      132.82     14.29 o 
  -6   4   8      178.21      197.63     20.80 o 
  -5   4   8      187.48      228.68     14.70 o 
  -4   4   8     1115.35     1116.06     27.58 o 
  -3   4   8       32.91       27.39      9.30 o 
  -2   4   8      525.99      584.36     19.35 o 
  -1   4   8     3506.22     3789.77     42.02 o 
   0   4   8       15.38        4.53      3.53 o 
   1   4   8     3525.57     3889.92     70.81 o 
   2   4   8      520.61      568.37     14.02 o 
   3   4   8       31.26       25.01      3.76 o 
   4   4   8     1107.57     1092.48     24.57 o 
   5   4   8      189.50      210.81     13.15 o 
   6   4   8      185.13      179.12     20.29 o 
   7   4   8      125.19      116.18     16.98 o 
   8   4   8      216.53      273.26     60.32 o 
   9   4   8       17.00       26.00     18.43 o 
  10   4   8       30.50       33.91     23.21 o 
  11   4   8       19.60       48.31     26.77 o 
 -11   5   8        3.59      -10.51     29.70 o 
 -10   5   8       11.05        6.27     15.75 o 
  -9   5   8      131.06      150.07     24.22 o 
  -8   5   8      144.99      161.35     29.53 o 
  -7   5   8      105.49      100.47     12.73 o 
  -6   5   8      332.22      327.44     15.68 o 
  -5   5   8      236.32      213.76     11.49 o 
  -4   5   8      408.77      375.42     15.86 o 
  -3   5   8      485.48      487.61     17.03 o 
  -2   5   8     1020.97     1062.19     30.50 o 
  -1   5   8      276.88      317.72     17.42 o 
   0   5   8      583.17      655.28     19.87 o 
   1   5   8      277.99      305.32     18.97 o 
   2   5   8     1026.43     1089.49     22.76 o 
   3   5   8      482.39      536.03     19.71 o 
   4   5   8      407.90      370.26     18.27 o 
   5   5   8      239.35      215.53     46.39 o 
   6   5   8      329.82      318.32     19.53 o 
   7   5   8      104.94       94.40     15.93 o 
   8   5   8      143.37      153.50     21.19 o 
   9   5   8      131.53      160.67     23.07 o 
  10   5   8       10.95       10.92     20.57 o 
  11   5   8        3.65      -22.13     17.60 o 
 -10   6   8        6.57       -5.16     15.16 o 
  -9   6   8      102.75       95.84     35.12 o 
  -8   6   8      131.11      122.65     20.38 o 
  -7   6   8      206.27      222.67     23.31 o 
  -6   6   8       66.43       74.66     11.59 o 
  -5   6   8       56.92       47.88      8.64 o 
  -4   6   8       39.86       39.08      8.61 o 
  -3   6   8      231.78      240.70     14.60 o 
  -2   6   8       56.28       60.64     11.79 o 
  -1   6   8       79.57       74.80     12.33 o 
   0   6   8      382.47      407.47     14.47 o 
   1   6   8       77.13      103.74     16.03 o 
   2   6   8       54.35       56.29      9.76 o 
   3   6   8      236.86      234.69     18.15 o 
   4   6   8       37.69       26.29     10.14 o 
   5   6   8       54.29       54.41     13.35 o 
   6   6   8       64.26       65.67     14.99 o 
   7   6   8      203.39      249.69     24.18 o 
   8   6   8      132.16      124.60     20.00 o 
   9   6   8      100.47      110.34     21.11 o 
  10   6   8        6.94      -16.54     14.58 o 
 -10   7   8       42.25       20.56     43.85 o 
  -9   7   8        5.77      -22.14     14.76 o 
  -8   7   8       12.08       22.80     16.50 o 
  -7   7   8      158.81      181.57     22.51 o 
  -6   7   8       42.32       47.41     15.37 o 
  -5   7   8      504.19      495.72     17.30 o 
  -4   7   8      335.47      347.35     14.69 o 
  -3   7   8     1096.94     1118.16     59.34 o 
  -2   7   8      175.64      152.82     23.29 o 
  -1   7   8       91.33       97.79     35.83 o 
   0   7   8       63.36       87.73     12.34 o 
   1   7   8       89.57       79.60     14.65 o 
   2   7   8      176.44      147.34     21.04 o 
   3   7   8     1103.33     1228.62     33.45 o 
   4   7   8      336.87      355.81     21.97 o 
   5   7   8      497.74      516.87     25.38 o 
   6   7   8       42.90       38.44     14.12 o 
   7   7   8      156.51      201.83     23.10 o 
   8   7   8       12.11       -9.70     12.69 o 
   9   7   8        5.82        0.09     15.41 o 
  10   7   8       42.50       56.94     19.85 o 
  -9   8   8        6.59      -11.17     15.30 o 
  -8   8   8       16.56       11.43     14.32 o 
  -7   8   8       92.44       87.27     31.80 o 
  -6   8   8       59.55       76.75     14.17 o 
  -5   8   8        4.58       -6.22      8.34 o 
  -4   8   8        5.95       -0.97      7.50 o 
  -3   8   8       17.19        2.43      8.30 o 
  -2   8   8      313.91      305.10     21.73 o 
  -1   8   8      490.21      513.15     30.72 o 
   0   8   8        0.01       -9.31      6.58 o 
   1   8   8      490.00      461.63     23.55 o 
   2   8   8      310.60      299.75     24.26 o 
   3   8   8       16.51       -1.61     17.57 o 
   4   8   8        6.39      -27.81     18.54 o 
   5   8   8        5.07        6.39     12.61 o 
   6   8   8       58.78      106.84     31.34 o 
   7   8   8       95.11       91.00     19.50 o 
   8   8   8       16.33        4.38     15.96 o 
   9   8   8        6.13        0.58     16.52 o 
  -8   9   8        9.20       12.69     16.02 o 
  -7   9   8        6.62       -3.15     14.99 o 
  -6   9   8      139.58      128.81     17.04 o 
  -5   9   8       96.54      121.26     16.10 o 
  -4   9   8      271.73      311.52     17.77 o 
  -3   9   8       17.80       -1.60      8.86 o 
  -2   9   8      263.90      252.12     31.22 o 
  -1   9   8       51.82       49.25     14.62 o 
   0   9   8       52.88       31.57     14.40 o 
   1   9   8       54.75       57.87     16.10 o 
   2   9   8      265.32      269.66     55.15 o 
   3   9   8       19.35       22.43     21.65 o 
   4   9   8      274.18      260.59     42.89 o 
   5   9   8       97.76      137.12     37.00 o 
   6   9   8      140.43      106.54     35.16 o 
   7   9   8        6.44      -30.23     20.15 o 
   8   9   8        9.03       -1.89     22.32 o 
  -7  10   8       16.22       24.40     16.93 o 
  -6  10   8       23.98       13.96     12.01 o 
  -5  10   8       58.79       63.95     15.29 o 
  -4  10   8       24.78       19.14     11.90 o 
  -3  10   8      193.88      209.78     23.10 o 
  -2  10   8        0.76       -2.43     15.32 o 
  -1  10   8      378.09      374.64     27.03 o 
   0  10   8        1.29       16.34     14.20 o 
   1  10   8      376.09      368.30     27.75 o 
   2  10   8        0.73       -9.09     18.87 o 
   3  10   8      195.53      242.78     42.06 o 
   4  10   8       25.51        1.03     22.71 o 
   5  10   8       58.56       37.44     28.38 o 
   6  10   8       24.11       10.37     27.88 o 
   7  10   8       16.21        9.40     29.49 o 
  -6  11   8       21.19       22.70     13.77 o 
  -5  11   8       18.19       15.40     12.78 o 
  -4  11   8       97.48       84.93     15.97 o 
  -3  11   8      102.10       95.20     30.29 o 
  -2  11   8        5.27      -12.29     11.13 o 
  -1  11   8        9.68       -1.41     14.51 o 
   0  11   8      819.80      859.21     61.96 o 
   1  11   8        9.64        5.61     13.96 o 
   2  11   8        5.46      -28.35     19.71 o 
   3  11   8      101.82      120.94     33.05 o 
   4  11   8       94.71      113.13     34.02 o 
   5  11   8       18.30       14.54     30.83 o 
   6  11   8       21.19        6.67     27.96 o 
  -4  12   8        2.44        4.79     16.18 o 
  -3  12   8        9.53      -12.61     17.97 o 
  -2  12   8       17.11        2.86     11.81 o 
  -1  12   8       49.12       47.24     19.92 o 
   0  12   8       72.53      100.96     36.51 o 
   1  12   8       49.99       52.31     19.24 o 
   2  12   8       16.99      -28.80     22.77 o 
   3  12   8        9.29       18.32     25.38 o 
   4  12   8        2.66       -7.64     23.91 o 
   0  13   8        0.19        7.09     25.35 o 
   1   0   9      573.93      617.77     12.54 o 
   2   0   9       22.80        8.93      3.48 o 
   3   0   9       48.74      113.59      7.55 o 
   4   0   9     1206.32     1325.07     38.88 o 
   5   0   9      468.82      448.81     12.65 o 
   6   0   9       63.80       63.88      7.59 o 
   7   0   9      350.05      356.38     15.99 o 
   8   0   9       17.94       15.89      8.85 o 
   9   0   9      370.82      351.19     17.44 o 
  10   0   9       63.39       74.28     13.86 o 
  11   0   9       27.23       43.10     17.27 o 
 -11   1   9       34.62       30.35     21.00 o 
 -10   1   9      137.07      106.91     18.52 o 
  -9   1   9       35.77       50.03     12.41 o 
  -8   1   9       34.76       16.82     10.46 o 
  -7   1   9      454.07      449.32     17.73 o 
  -6   1   9       40.34       43.73      9.30 o 
  -5   1   9      488.19      484.31     12.89 o 
  -4   1   9       13.93        1.33      4.39 o 
  -3   1   9     1204.17     1249.46     25.08 o 
  -2   1   9     4213.09     4547.36     56.09 o 
  -1   1   9      213.90      240.51      9.46 o 
   0   1   9     5245.09     5747.65     57.25 o 
   1   1   9      211.21      222.92      8.09 o 
   2   1   9     4251.97     4593.10    109.03 o 
   3   1   9     1221.55     1263.86     33.72 o 
   4   1   9       12.11        0.20      4.10 o 
   5   1   9      477.97      405.53     12.32 o 
   6   1   9       41.12       30.09      6.83 o 
   7   1   9      447.26      395.95     18.36 o 
   8   1   9       35.29       34.94      9.72 o 
   9   1   9       36.19       53.54     14.68 o 
  10   1   9      136.36      121.57     28.18 o 
  11   1   9       35.21       31.42     15.46 o 
 -11   2   9       42.81       53.15     18.57 o 
 -10   2   9       13.56       19.97     16.29 o 
  -9   2   9       97.56      122.14     14.95 o 
  -8   2   9       49.42       32.32     10.67 o 
  -7   2   9      199.98      194.88     15.00 o 
  -6   2   9      174.35      192.46     13.10 o 
  -5   2   9      157.57      164.60      8.85 o 
  -4   2   9      133.59      131.69      7.39 o 
  -3   2   9      544.95      545.95     11.11 o 
  -2   2   9      797.10      784.65     16.98 o 
  -1   2   9      912.12      911.73     15.17 o 
   0   2   9     4546.38     4495.13    124.18 o 
   1   2   9      887.58      929.63     16.59 o 
   2   2   9      795.77      767.51     12.84 o 
   3   2   9      531.26      510.86     11.90 o 
   4   2   9      134.12      140.42      8.17 o 
   5   2   9      160.86      164.89     13.54 o 
   6   2   9      174.15      200.06     12.45 o 
   7   2   9      203.24      207.15     12.30 o 
   8   2   9       49.89       38.50     14.34 o 
   9   2   9       96.29       75.36     12.39 o 
  10   2   9       13.14       15.20     19.90 o 
  11   2   9       42.67        8.23     21.04 o 
 -11   3   9       53.80       40.83     18.38 o 
 -10   3   9       68.94       96.10     19.34 o 
  -9   3   9      132.65      132.34     20.17 o 
  -8   3   9      422.86      446.01     23.73 o 
  -7   3   9      187.61      177.12     15.36 o 
  -6   3   9      380.26      386.91     28.54 o 
  -5   3   9      726.06      688.63     41.83 o 
  -4   3   9      353.13      295.42      8.84 o 
  -3   3   9     1241.44     1146.47     19.38 o 
  -2   3   9       94.28      100.45      8.30 o 
  -1   3   9      879.50      950.20     15.37 o 
   0   3   9     1600.97     1725.06     23.62 o 
   1   3   9      885.85      929.55     24.49 o 
   2   3   9       97.41       86.98      9.20 o 
   3   3   9     1241.35     1132.53     22.18 o 
   4   3   9      350.77      292.38      9.80 o 
   5   3   9      714.42      647.96     15.63 o 
   6   3   9      370.63      367.90     13.09 o 
   7   3   9      187.58      187.34     12.83 o 
   8   3   9      425.49      417.69     22.94 o 
   9   3   9      133.77      154.80     26.96 o 
  10   3   9       68.89       55.20     22.35 o 
  11   3   9       53.97       33.49     21.49 o 
 -11   4   9       29.21       30.37     18.65 o 
 -10   4   9       27.82       16.16     17.19 o 
  -9   4   9      359.28      393.89     28.17 o 
  -8   4   9       76.14       73.04     16.65 o 
  -7   4   9       31.39       17.78      9.53 o 
  -6   4   9     1441.06     1498.18     59.67 o 
  -5   4   9      231.65      262.64     13.99 o 
  -4   4   9      813.48      829.87     19.07 o 
  -3   4   9      261.74      292.60     11.47 o 
  -2   4   9      275.29      272.41     11.57 o 
  -1   4   9      890.83      861.79     44.22 o 
   0   4   9       34.95       38.16      4.95 o 
   1   4   9      895.90      902.18     18.66 o 
   2   4   9      259.56      241.66      9.58 o 
   3   4   9      259.23      285.98     11.08 o 
   4   4   9      797.11      814.12     24.40 o 
   5   4   9      235.65      243.54     16.00 o 
   6   4   9     1448.88     1408.00     44.23 o 
   7   4   9       31.72       16.34     11.49 o 
   8   4   9       76.23       68.77     31.02 o 
   9   4   9      359.94      330.12     23.17 o 
  10   4   9       27.76        5.84     18.76 o 
  11   4   9       29.00       33.24     23.07 o 
 -10   5   9       78.05       58.71     20.99 o 
  -9   5   9        3.80        4.69     19.68 o 
  -8   5   9       45.54       51.77     17.62 o 
  -7   5   9        1.97      -10.34      8.39 o 
  -6   5   9       36.88       31.57      9.45 o 
  -5   5   9      843.94      808.84     20.16 o 
  -4   5   9      150.11      155.73     11.28 o 
  -3   5   9      543.81      539.15     40.12 o 
  -2   5   9       46.43       48.63     10.58 o 
  -1   5   9       42.75       46.22      5.53 o 
   0   5   9       66.61       68.25     11.11 o 
   1   5   9       45.73       43.43      8.41 o 
   2   5   9       45.52       52.51     11.17 o 
   3   5   9      542.09      544.83     21.29 o 
   4   5   9      154.90      172.40     22.93 o 
   5   5   9      835.19      831.18     28.74 o 
   6   5   9       39.54       32.69     22.61 o 
   7   5   9        2.36      -15.42     12.41 o 
   8   5   9       44.55       43.54     15.44 o 
   9   5   9        4.13       -9.19     12.35 o 
  10   5   9       79.26       60.15     24.49 o 
 -10   6   9       13.18       -9.08     15.56 o 
  -9   6   9        3.19       -3.61     15.95 o 
  -8   6   9       41.08       75.64     20.03 o 
  -7   6   9       69.60       41.07     15.48 o 
  -6   6   9      106.37      118.58     13.48 o 
  -5   6   9       56.28       44.14      8.84 o 
  -4   6   9      261.44      280.55     14.19 o 
  -3   6   9      340.34      397.75     29.14 o 
  -2   6   9      425.60      425.27     26.48 o 
  -1   6   9      858.97      832.39     29.31 o 
   0   6   9      859.38      790.01     55.12 o 
   1   6   9      866.58      862.28     41.75 o 
   2   6   9      427.89      440.89     15.36 o 
   3   6   9      332.83      397.53     21.92 o 
   4   6   9      256.48      261.50     23.72 o 
   5   6   9       53.53       46.54     12.40 o 
   6   6   9      106.28       73.29     15.87 o 
   7   6   9       69.43       48.95     16.55 o 
   8   6   9       40.99       40.55     23.70 o 
   9   6   9        3.26        8.31     15.47 o 
  10   6   9       12.87       21.18     28.05 o 
  -9   7   9       15.37       -0.60     16.00 o 
  -8   7   9       14.31       19.50     16.05 o 
  -7   7   9       33.92        3.70     17.37 o 
  -6   7   9      247.30      211.39     15.75 o 
  -5   7   9      140.63      165.46     17.61 o 
  -4   7   9      474.09      444.57     23.47 o 
  -3   7   9      234.84      270.19     23.17 o 
  -2   7   9      203.61      179.43     28.10 o 
  -1   7   9      124.30      123.45     40.28 o 
   0   7   9      637.98      607.56     27.09 o 
   1   7   9      123.75      127.02     17.37 o 
   2   7   9      198.23      178.69     53.66 o 
   3   7   9      238.43      257.29     36.52 o 
   4   7   9      473.28      521.35     45.27 o 
   5   7   9      138.01      162.06     19.02 o 
   6   7   9      248.73      281.35     29.21 o 
   7   7   9       35.72       -1.70     12.98 o 
   8   7   9       14.30       20.47     15.57 o 
   9   7   9       15.00        8.50     14.94 o 
  -9   8   9       29.39       15.37     17.14 o 
  -8   8   9       66.70       70.54     20.08 o 
  -7   8   9       11.72       -3.10     15.08 o 
  -6   8   9      104.99      115.70     15.97 o 
  -5   8   9       20.96       24.80      9.51 o 
  -4   8   9        1.56       -5.73      7.45 o 
  -3   8   9      168.12      203.53     17.10 o 
  -2   8   9       10.53        3.19     11.13 o 
  -1   8   9       81.75       79.58     15.57 o 
   0   8   9       88.16       76.93     15.72 o 
   1   8   9       78.79       64.22     16.19 o 
   2   8   9       11.00       -3.14     12.73 o 
   3   8   9      173.95      225.90     38.61 o 
   4   8   9        1.31      -16.98     18.46 o 
   5   8   9       21.81       18.01     22.82 o 
   6   8   9      105.28       45.86     28.55 o 
   7   8   9       11.82       -8.67     12.45 o 
   8   8   9       66.16       85.83     20.97 o 
   9   8   9       29.53       33.70     22.14 o 
  -8   9   9       13.48       -3.14     15.72 o 
  -7   9   9        1.15      -16.27     14.05 o 
  -6   9   9       88.45       77.74     15.14 o 
  -5   9   9      127.47      131.09     18.89 o 
  -4   9   9        0.02        0.41      8.54 o 
  -3   9   9       48.57       42.43     11.78 o 
  -2   9   9       88.47      106.10     27.05 o 
  -1   9   9      252.49      288.46     23.58 o 
   0   9   9      173.62      144.12     21.01 o 
   1   9   9      252.68      256.46     25.34 o 
   2   9   9       88.62       76.98     19.08 o 
   3   9   9       50.07       77.02     27.60 o 
   4   9   9        0.03       -8.17     19.93 o 
   5   9   9      128.49       86.42     33.66 o 
   6   9   9       89.17       62.43     31.47 o 
   7   9   9        1.36      -15.20     25.29 o 
   8   9   9       13.97       20.37     30.52 o 
  -7  10   9       11.95      -10.46     14.77 o 
  -6  10   9       24.08       15.14     12.89 o 
  -5  10   9        6.50        2.45     11.11 o 
  -4  10   9       19.43        2.37     10.04 o 
  -3  10   9      158.63      157.49     17.72 o 
  -2  10   9       96.68       81.54     18.09 o 
  -1  10   9       15.20       17.73     14.36 o 
   0  10   9      268.86      330.53     57.25 o 
   1  10   9       14.51       40.56     16.37 o 
   2  10   9      100.64       89.12     20.28 o 
   3  10   9      158.69      176.56     37.55 o 
   4  10   9       18.89       41.56     27.10 o 
   5  10   9        6.65        4.84     25.55 o 
   6  10   9       23.87       17.68     27.44 o 
   7  10   9       11.77        4.28     26.91 o 
  -6  11   9      107.05      135.26     18.89 o 
  -5  11   9       22.33       31.27     21.35 o 
  -4  11   9       45.49       24.85     14.67 o 
  -3  11   9      121.77      141.44     24.91 o 
  -2  11   9       17.72        5.60     14.13 o 
  -1  11   9      146.93      194.27     43.10 o 
   0  11   9      260.57      254.06     31.69 o 
   1  11   9      148.51      179.09     43.67 o 
   2  11   9       17.82       16.87     23.27 o 
   3  11   9      119.85      126.25     34.16 o 
   4  11   9       44.35        9.78     25.24 o 
   5  11   9       21.85       37.83     28.66 o 
   6  11   9      106.68      118.11     41.00 o 
  -4  12   9        3.47        8.49     13.53 o 
  -3  12   9        1.53      -20.64     13.76 o 
  -2  12   9       38.32       42.12     13.42 o 
  -1  12   9       27.28       24.64     15.38 o 
   0  12   9        0.01      -21.32     14.21 o 
   1  12   9       27.71       22.89     16.79 o 
   2  12   9       36.80       -2.25     23.88 o 
   3  12   9        1.39      -24.77     21.51 o 
   4  12   9        3.53      -23.15     22.52 o 
   0   0  10     4859.21     4832.27    150.41 o 
   1   0  10       20.02       13.17      4.47 o 
   2   0  10     1953.57     2077.74     56.56 o 
   3   0  10     1164.66     1042.99     42.84 o 
   4   0  10      177.35      221.48      9.35 o 
   5   0  10      227.55      237.79      9.95 o 
   6   0  10      911.39      849.26     18.81 o 
   7   0  10       73.66       66.74     10.76 o 
   8   0  10      122.18      109.71     13.12 o 
   9   0  10        8.18        4.22      9.62 o 
  10   0  10      144.71      134.08     15.96 o 
  11   0  10        3.46      -21.74     14.50 o 
 -11   1  10       28.32       13.33     15.05 o 
 -10   1  10        0.07      -15.18     13.71 o 
  -9   1  10      209.57      204.84     18.01 o 
  -8   1  10       20.20       18.15      9.82 o 
  -7   1  10      105.91      132.48     13.23 o 
  -6   1  10      821.12      817.24     22.53 o 
  -5   1  10       62.92       65.61      7.21 o 
  -4   1  10      263.03      244.88      9.39 o 
  -3   1  10     2107.48     2205.95     51.74 o 
  -2   1  10      374.32      381.95     30.53 o 
  -1   1  10      667.16      714.71     13.92 o 
   0   1  10      329.92      301.52      9.29 o 
   1   1  10      643.50      696.67     14.28 o 
   2   1  10      383.26      387.62     11.44 o 
   3   1  10     2115.90     2230.63     68.29 o 
   4   1  10      260.18      225.89      9.31 o 
   5   1  10       59.50       58.04      7.18 o 
   6   1  10      825.59      843.47     27.15 o 
   7   1  10      104.20       87.99     10.19 o 
   8   1  10       21.39       20.08      9.61 o 
   9   1  10      208.93      230.28     18.22 o 
  10   1  10        0.06       -1.29      9.80 o 
  11   1  10       28.54       28.41     24.35 o 
 -11   2  10       31.70       37.69     18.54 o 
 -10   2  10       72.85       80.69     18.87 o 
  -9   2  10       71.81       96.77     16.97 o 
  -8   2  10       90.34      117.23     14.33 o 
  -7   2  10      103.05      113.84     12.85 o 
  -6   2  10       85.70       98.39     11.40 o 
  -5   2  10      723.18      772.79     21.26 o 
  -4   2  10      758.74      765.78     27.15 o 
  -3   2  10      275.29      284.53      9.31 o 
  -2   2  10      601.16      617.31     15.62 o 
  -1   2  10     1896.97     2064.78     26.65 o 
   0   2  10       16.07       13.07      4.40 o 
   1   2  10     1931.98     2160.76     30.42 o 
   2   2  10      604.42      589.15     11.75 o 
   3   2  10      267.08      262.93      9.27 o 
   4   2  10      768.29      729.45     15.64 o 
   5   2  10      720.07      703.24     19.00 o 
   6   2  10       88.94       87.05      8.91 o 
   7   2  10      100.12       98.81      9.95 o 
   8   2  10       92.02      140.60     14.04 o 
   9   2  10       69.98       77.16     19.65 o 
  10   2  10       73.24       79.92     25.16 o 
  11   2  10       31.85       55.48     26.30 o 
 -11   3  10       21.09       13.68     33.87 o 
 -10   3  10       30.10       48.82     20.79 o 
  -9   3  10       65.34       56.34     17.44 o 
  -8   3  10        1.96       -7.26      9.17 o 
  -7   3  10      277.64      267.48     16.37 o 
  -6   3  10       45.66       57.80     10.37 o 
  -5   3  10      308.16      309.09     14.37 o 
  -4   3  10     1510.88     1582.04     26.51 o 
  -3   3  10      147.23      152.47      8.96 o 
  -2   3  10     1347.70     1283.75     24.68 o 
  -1   3  10      732.45      724.13     17.00 o 
   0   3  10       78.13       92.88     10.32 o 
   1   3  10      731.85      723.10     18.61 o 
   2   3  10     1352.67     1275.34     26.57 o 
   3   3  10      144.37      150.53      7.19 o 
   4   3  10     1516.02     1525.60     25.48 o 
   5   3  10      302.83      279.78     11.05 o 
   6   3  10       46.29       41.97      9.74 o 
   7   3  10      276.64      255.26     16.62 o 
   8   3  10        1.96      -12.77      8.51 o 
   9   3  10       66.17       57.90     22.85 o 
  10   3  10       29.84       54.79     25.29 o 
  11   3  10       21.55      -10.15     22.74 o 
 -11   4  10       10.82       13.93     26.48 o 
 -10   4  10        7.39       -6.96     15.19 o 
  -9   4  10       49.94       53.34     18.24 o 
  -8   4  10      319.74      325.15     19.81 o 
  -7   4  10      143.20      152.47     14.90 o 
  -6   4  10      163.47      192.17     14.60 o 
  -5   4  10      968.53      929.00     24.70 o 
  -4   4  10       70.77       41.42      7.63 o 
  -3   4  10      636.22      630.30     17.71 o 
  -2   4  10      720.18      791.44     25.77 o 
  -1   4  10       40.76       52.07      9.21 o 
   0   4  10       78.85       84.56      6.27 o 
   1   4  10       41.06       48.74      8.06 o 
   2   4  10      712.80      761.45     16.87 o 
   3   4  10      621.32      578.71     24.59 o 
   4   4  10       72.54       65.51      9.45 o 
   5   4  10      977.94      921.15     42.99 o 
   6   4  10      162.20      171.61     15.29 o 
   7   4  10      146.83      135.07     16.84 o 
   8   4  10      315.14      294.13     22.35 o 
   9   4  10       49.06       51.53     21.90 o 
  10   4  10        6.96       -5.61     17.85 o 
  11   4  10       10.71       -2.08     20.21 o 
 -10   5  10        2.73       -6.14     15.43 o 
  -9   5  10       54.61       61.43     18.57 o 
  -8   5  10        9.24       12.16     15.36 o 
  -7   5  10      144.17      188.09     20.88 o 
  -6   5  10      328.50      306.86     17.13 o 
  -5   5  10      127.12      124.64     10.94 o 
  -4   5  10      204.10      242.19     12.71 o 
  -3   5  10      570.60      587.55     38.83 o 
  -2   5  10      437.89      375.12     22.70 o 
  -1   5  10      293.35      272.52     13.33 o 
   0   5  10       74.47       61.06      9.18 o 
   1   5  10      285.69      286.65     10.23 o 
   2   5  10      434.02      406.79     28.76 o 
   3   5  10      581.87      564.37     34.77 o 
   4   5  10      207.53      231.57     14.26 o 
   5   5  10      124.32      124.35     15.82 o 
   6   5  10      325.24      312.01     19.60 o 
   7   5  10      140.81      107.11     17.63 o 
   8   5  10        9.49        4.95     13.34 o 
   9   5  10       55.82       49.31     23.68 o 
  10   5  10        2.83       -7.17     20.60 o 
 -10   6  10        8.65        3.83     18.65 o 
  -9   6  10       49.86       58.97     19.83 o 
  -8   6  10       48.20       62.11     21.64 o 
  -7   6  10       37.85       34.13     15.09 o 
  -6   6  10      210.31      211.00     15.58 o 
  -5   6  10      235.88      235.46     14.00 o 
  -4   6  10      190.53      204.65     13.09 o 
  -3   6  10      983.60      969.85     44.35 o 
  -2   6  10     1158.15     1165.07     35.25 o 
  -1   6  10       86.06       81.32     19.79 o 
   0   6  10        1.01       -3.27      8.62 o 
   1   6  10       84.48       75.13     14.38 o 
   2   6  10     1159.40     1122.97     54.01 o 
   3   6  10      979.37     1003.31     50.71 o 
   4   6  10      187.66      208.79     18.36 o 
   5   6  10      241.78      242.98     23.96 o 
   6   6  10      207.65      255.31     22.60 o 
   7   6  10       37.47       15.87     13.99 o 
   8   6  10       47.78       55.18     17.87 o 
   9   6  10       51.01       31.46     16.82 o 
  10   6  10        8.40       -2.67     21.43 o 
  -9   7  10        9.36       13.70     18.41 o 
  -8   7  10      245.42      258.41     41.67 o 
  -7   7  10       61.55       60.28     18.18 o 
  -6   7  10      125.52      121.86     12.50 o 
  -5   7  10       69.14       62.12     10.40 o 
  -4   7  10      181.88      178.29     13.51 o 
  -3   7  10       19.19       15.77     11.15 o 
  -2   7  10       46.33       82.56     14.64 o 
  -1   7  10      538.63      470.83     24.03 o 
   0   7  10       95.23      102.11     16.29 o 
   1   7  10      542.63      507.40     26.11 o 
   2   7  10       45.83       37.55     13.58 o 
   3   7  10       17.92        5.02     12.44 o 
   4   7  10      182.78      126.00     29.35 o 
   5   7  10       71.24       85.38     16.20 o 
   6   7  10      126.40      141.99     32.56 o 
   7   7  10       62.37       54.21     24.63 o 
   8   7  10      247.32      302.67     28.41 o 
   9   7  10        9.27        2.08     15.84 o 
  -9   8  10        8.17       -3.18     17.79 o 
  -8   8  10        6.56       -5.38     14.92 o 
  -7   8  10        2.89       -5.09     12.37 o 
  -6   8  10       15.90        5.15     20.84 o 
  -5   8  10      524.71      503.64     19.25 o 
  -4   8  10      143.66      175.65     14.65 o 
  -3   8  10       89.96       93.89     26.93 o 
  -2   8  10      113.72      124.39     17.72 o 
  -1   8  10        6.69       12.08     12.28 o 
   0   8  10        4.84       -1.29     10.84 o 
   1   8  10        6.81       -6.82     12.34 o 
   2   8  10      119.12      129.73     20.26 o 
   3   8  10       91.53       77.19     27.27 o 
   4   8  10      145.24      208.59     37.64 o 
   5   8  10      520.23      562.74     49.31 o 
   6   8  10       16.65      -14.20     21.49 o 
   7   8  10        3.11       -8.78     24.16 o 
   8   8  10        6.64       -0.81     14.75 o 
   9   8  10        7.83      -11.50     16.53 o 
  -8   9  10        2.75       24.53     18.53 o 
  -7   9  10       10.26        4.14     15.14 o 
  -6   9  10       19.11       25.01     12.22 o 
  -5   9  10      129.35      115.01     16.39 o 
  -4   9  10      151.38      109.50     13.32 o 
  -3   9  10       35.30       29.11     11.24 o 
  -2   9  10        0.51       -5.60     11.34 o 
  -1   9  10       97.31       96.58     33.29 o 
   0   9  10      154.09      146.22     21.83 o 
   1   9  10       95.16       95.74     19.10 o 
   2   9  10        0.75       -6.18     13.54 o 
   3   9  10       33.99       16.46     22.65 o 
   4   9  10      148.09      122.47     34.41 o 
   5   9  10      129.20      127.20     36.97 o 
   6   9  10       20.01       10.73     27.52 o 
   7   9  10       10.47       12.84     28.46 o 
   8   9  10        2.52       -2.36     27.99 o 
  -7  10  10        2.73        0.93     17.28 o 
  -6  10  10       11.67        0.37     12.12 o 
  -5  10  10       21.36       24.87     12.10 o 
  -4  10  10       11.37        1.02      9.56 o 
  -3  10  10       67.78       67.52     14.39 o 
  -2  10  10       38.17       18.54     14.84 o 
  -1  10  10      141.59      119.89     35.33 o 
   0  10  10       31.14       22.38     16.51 o 
   1  10  10      144.34       98.24     40.86 o 
   2  10  10       38.01       53.24     18.11 o 
   3  10  10       65.70       76.55     30.19 o 
   4  10  10       10.81        6.62     23.52 o 
   5  10  10       22.14       31.35     27.66 o 
   6  10  10       11.52       17.71     25.32 o 
   7  10  10        2.82       -3.39     25.32 o 
  -5  11  10       60.25       40.48     13.93 o 
  -4  11  10       45.38       38.38     13.69 o 
  -3  11  10       30.98       23.59     12.21 o 
  -2  11  10      190.01      193.87     29.48 o 
  -1  11  10       33.77       23.97     15.98 o 
   0  11  10      237.96      243.04     27.44 o 
   1  11  10       33.78       27.37     16.55 o 
   2  11  10      191.74      204.86     41.17 o 
   3  11  10       31.29       -7.67     23.91 o 
   4  11  10       46.02       47.03     32.13 o 
   5  11  10       60.11      147.82     40.31 o 
  -3  12  10       32.11        8.96     14.63 o 
  -2  12  10       18.96       17.86     12.77 o 
  -1  12  10       45.77       42.27     18.88 o 
   0  12  10       22.75        9.97     17.41 o 
   1  12  10       44.26       42.93     18.78 o 
   2  12  10       19.08        2.61     27.16 o 
   3  12  10       32.31       59.46     30.63 o 
   1   0  11     3357.67     3350.04     51.43 o 
   2   0  11      104.13       72.66      6.82 o 
   3   0  11     1023.46     1044.40     26.91 o 
   4   0  11       16.02       20.46      5.60 o 
   5   0  11        3.32       -0.94      5.30 o 
   6   0  11       28.38       33.27      7.53 o 
   7   0  11       95.12       80.00     11.85 o 
   8   0  11        9.74       -1.25      8.98 o 
   9   0  11        3.00      -11.16      9.32 o 
  10   0  11        0.01        6.87     11.77 o 
  11   0  11        6.88       -8.33     13.98 o 
 -11   1  11        2.35        1.55     14.88 o 
 -10   1  11      129.96      144.90     17.71 o 
  -9   1  11        3.53       -6.64      9.43 o 
  -8   1  11       80.41       95.63     13.90 o 
  -7   1  11       40.18       26.79      9.67 o 
  -6   1  11       31.51       27.67      8.44 o 
  -5   1  11       47.23       32.25      7.29 o 
  -4   1  11      605.20      583.67     21.34 o 
  -3   1  11      164.21      175.88     11.36 o 
  -2   1  11     4535.38     4809.42     57.07 o 
  -1   1  11     1267.36     1250.94     20.10 o 
   0   1  11      898.55      957.44     17.38 o 
   1   1  11     1250.98     1198.26     20.38 o 
   2   1  11     4496.64     4723.53    164.02 o 
   3   1  11      158.37      160.56      9.50 o 
   4   1  11      606.97      538.07     14.11 o 
   5   1  11       49.43       32.57      6.69 o 
   6   1  11       33.55       48.48      7.78 o 
   7   1  11       42.00       39.24      9.59 o 
   8   1  11       78.95       82.04     12.10 o 
   9   1  11        3.22       -5.20      9.31 o 
  10   1  11      131.08      148.42     21.99 o 
  11   1  11        2.19       -8.53     22.68 o 
 -11   2  11       19.12        8.90     17.67 o 
 -10   2  11      167.76      151.40     22.63 o 
  -9   2  11      222.61      250.57     20.01 o 
  -8   2  11      348.04      344.01     19.42 o 
  -7   2  11       80.63       92.61     13.06 o 
  -6   2  11       32.01       52.09     11.72 o 
  -5   2  11      373.10      355.57     15.19 o 
  -4   2  11      241.17      252.78      8.65 o 
  -3   2  11      722.96      673.19     14.64 o 
  -2   2  11      679.87      725.08     17.78 o 
  -1   2  11     1091.37     1152.52     19.07 o 
   0   2  11     3366.06     3458.86    114.83 o 
   1   2  11     1103.84     1186.88     30.54 o 
   2   2  11      667.01      692.74     19.21 o 
   3   2  11      717.64      672.56     13.55 o 
   4   2  11      235.58      231.68     11.23 o 
   5   2  11      375.58      345.84     12.14 o 
   6   2  11       30.30       21.26      6.99 o 
   7   2  11       82.93       68.66      9.38 o 
   8   2  11      346.04      332.19     21.71 o 
   9   2  11      224.97      257.61     44.35 o 
  10   2  11      168.05      196.79     23.06 o 
  11   2  11       18.58       21.79     23.99 o 
 -11   3  11       44.00       58.70     29.45 o 
 -10   3  11       41.43       53.79     19.13 o 
  -9   3  11       58.84       87.57     18.75 o 
  -8   3  11       74.60       71.95     13.06 o 
  -7   3  11       68.63       64.51     12.38 o 
  -6   3  11      114.85      109.74     12.80 o 
  -5   3  11      984.87     1031.69     26.92 o 
  -4   3  11      174.41      182.82      8.40 o 
  -3   3  11     1010.83      958.58     21.24 o 
  -2   3  11       51.97       52.36      7.50 o 
  -1   3  11      484.31      485.83     11.66 o 
   0   3  11        4.96       -2.30      5.50 o 
   1   3  11      474.31      497.31     13.21 o 
   2   3  11       52.84       57.86      5.33 o 
   3   3  11     1001.31      949.34     16.27 o 
   4   3  11      174.14      148.70      9.06 o 
   5   3  11      993.67      948.13     24.80 o 
   6   3  11      112.64      110.93     12.54 o 
   7   3  11       68.97       56.80     11.11 o 
   8   3  11       73.26       57.68     12.74 o 
   9   3  11       58.86       30.05     21.71 o 
  10   3  11       41.58       18.71     20.74 o 
  11   3  11       43.69       76.22     26.49 o 
 -10   4  11        0.01      -18.24     14.98 o 
  -9   4  11      503.10      526.06     30.26 o 
  -8   4  11       40.13       35.11     12.34 o 
  -7   4  11       92.69       94.90     13.44 o 
  -6   4  11      259.68      281.76     16.71 o 
  -5   4  11       80.25      102.49     10.60 o 
  -4   4  11       37.74       25.63      9.64 o 
  -3   4  11       43.98       35.75      7.39 o 
  -2   4  11      476.12      470.22     29.32 o 
  -1   4  11      789.75      782.85     23.31 o 
   0   4  11      626.92      701.44     27.83 o 
   1   4  11      787.04      798.97     28.47 o 
   2   4  11      472.33      461.55     18.46 o 
   3   4  11       43.16       40.64      8.91 o 
   4   4  11       35.46       31.75      8.38 o 
   5   4  11       83.33       91.08     14.88 o 
   6   4  11      257.35      249.32     19.21 o 
   7   4  11       89.43       91.80     13.56 o 
   8   4  11       40.31       41.42     14.43 o 
   9   4  11      501.28      514.24     37.75 o 
  10   4  11        0.01       -5.89     21.04 o 
 -10   5  11        8.56      -18.92     16.18 o 
  -9   5  11       14.56       15.38     16.47 o 
  -8   5  11      460.15      427.35     27.14 o 
  -7   5  11      168.14      199.90     17.24 o 
  -6   5  11       42.39       22.45     10.46 o 
  -5   5  11       80.51       93.94     13.94 o 
  -4   5  11      482.36      461.48     15.73 o 
  -3   5  11       60.46       73.99     12.99 o 
  -2   5  11        9.02       -1.23      5.99 o 
  -1   5  11      810.14      760.59     28.18 o 
   0   5  11      256.35      208.33     13.05 o 
   1   5  11      805.90      752.38     34.92 o 
   2   5  11        8.15       10.90      6.06 o 
   3   5  11       64.88       56.02      8.32 o 
   4   5  11      475.10      449.97     20.05 o 
   5   5  11       79.57       72.31     11.76 o 
   6   5  11       43.51       40.19     27.30 o 
   7   5  11      165.72      154.73     19.66 o 
   8   5  11      463.01      385.35     24.59 o 
   9   5  11       14.25       -4.51     13.80 o 
  10   5  11        8.50       15.59     20.18 o 
 -10   6  11       21.41        8.73     18.91 o 
  -9   6  11       11.41       -9.69     31.12 o 
  -8   6  11       11.31        4.59     15.41 o 
  -7   6  11      193.49      191.89     18.54 o 
  -6   6  11        6.70        8.76      9.46 o 
  -5   6  11      273.35      287.97     14.86 o 
  -4   6  11      188.61      196.76     13.85 o 
  -3   6  11      391.10      431.10     22.35 o 
  -2   6  11       18.13       30.25     11.75 o 
  -1   6  11       10.17        7.74      9.58 o 
   0   6  11      182.27      167.82     45.52 o 
   1   6  11        9.68       -3.10     13.84 o 
   2   6  11       18.07        8.60     11.35 o 
   3   6  11      394.42      409.86     25.92 o 
   4   6  11      190.97      209.00     18.54 o 
   5   6  11      278.54      315.81     21.31 o 
   6   6  11        6.02       -3.99     10.79 o 
   7   6  11      190.23      211.99     24.04 o 
   8   6  11       11.51        2.54     13.92 o 
   9   6  11       10.90       22.08     15.86 o 
  10   6  11       21.30       22.65     22.49 o 
  -9   7  11        6.94       23.27     16.32 o 
  -8   7  11      174.01      195.35     25.10 o 
  -7   7  11       67.09       75.51     19.23 o 
  -6   7  11       43.10       26.86      9.66 o 
  -5   7  11        7.51        9.78      8.41 o 
  -4   7  11      330.13      325.32     15.67 o 
  -3   7  11      163.31      146.97     24.66 o 
  -2   7  11      603.59      577.76     28.99 o 
  -1   7  11        3.97      -11.09      9.42 o 
   0   7  11      220.06      199.54     32.38 o 
   1   7  11        3.77        5.33     11.68 o 
   2   7  11      607.02      617.14     29.77 o 
   3   7  11      162.65      165.74     21.16 o 
   4   7  11      337.16      354.69     37.41 o 
   5   7  11        7.21        7.17     20.32 o 
   6   7  11       41.76       99.90     31.22 o 
   7   7  11       65.40       87.62     30.02 o 
   8   7  11      173.28      240.64     26.22 o 
   9   7  11        7.07        7.68     15.83 o 
  -8   8  11       34.07       40.52     19.76 o 
  -7   8  11       11.84        5.51     15.10 o 
  -6   8  11        5.44       -2.11     10.74 o 
  -5   8  11       25.10       37.53     10.22 o 
  -4   8  11       77.75       96.61     12.00 o 
  -3   8  11      194.16      243.70     43.82 o 
  -2   8  11      225.68      222.13     42.75 o 
  -1   8  11      214.97      187.99     21.79 o 
   0   8  11        7.20       -8.42     11.15 o 
   1   8  11      217.58      196.35     84.17 o 
   2   8  11      228.04      257.19     37.73 o 
   3   8  11      193.93      254.73     39.55 o 
   4   8  11       77.14      103.35     31.16 o 
   5   8  11       24.72       13.48     22.52 o 
   6   8  11        4.84        6.95     23.65 o 
   7   8  11       12.00        6.95     24.68 o 
   8   8  11       34.05       37.78     30.74 o 
  -7   9  11       37.73       14.55     16.65 o 
  -6   9  11       78.52       74.02     14.88 o 
  -5   9  11      209.93      235.58     17.13 o 
  -4   9  11       28.67       47.31     10.88 o 
  -3   9  11       32.02       22.44     12.05 o 
  -2   9  11       17.67       12.75     13.50 o 
  -1   9  11      173.28      189.58     28.81 o 
   0   9  11       58.30       36.63     19.79 o 
   1   9  11      176.24      187.35     23.35 o 
   2   9  11       19.26       25.87     14.98 o 
   3   9  11       31.77       11.01     24.07 o 
   4   9  11       29.23       39.22     28.49 o 
   5   9  11      210.86      209.39     41.75 o 
   6   9  11       77.08      105.18     38.16 o 
   7   9  11       38.00       40.67     31.72 o 
  -6  10  11        3.64       -1.84     12.27 o 
  -5  10  11       90.71       76.53     15.84 o 
  -4  10  11       47.16       65.84     12.46 o 
  -3  10  11       42.95       43.46     13.52 o 
  -2  10  11       91.43      120.70     29.33 o 
  -1  10  11       35.88       26.87     27.77 o 
   0  10  11        5.46       -4.93     17.97 o 
   1  10  11       36.27       58.46     17.96 o 
   2  10  11       90.91       99.62     20.78 o 
   3  10  11       42.45       58.96     28.71 o 
   4  10  11       48.10       64.27     30.60 o 
   5  10  11       90.88      176.06     44.67 o 
   6  10  11        3.76        1.70     28.05 o 
  -5  11  11       80.18      104.78     20.67 o 
  -4  11  11       21.52       18.93     12.80 o 
  -3  11  11       33.73       31.59     14.15 o 
  -2  11  11       13.08       11.11     15.40 o 
  -1  11  11        4.83       -4.73     16.80 o 
   0  11  11       56.89       37.34     16.87 o 
   1  11  11        5.33        9.41     15.60 o 
   2  11  11       13.14        8.38     16.34 o 
   3  11  11       35.27       37.97     27.91 o 
   4  11  11       21.09        0.47     27.10 o 
   5  11  11       80.05       72.99     35.69 o 
  -2  12  11       15.07        5.44     11.65 o 
  -1  12  11       26.86       15.82     16.72 o 
   0  12  11        9.13       -7.27     15.26 o 
   1  12  11       26.86       23.67     18.16 o 
   2  12  11       14.96       -8.26     21.90 o 
   0   0  12      191.12      211.43     12.68 o 
   1   0  12      503.54      507.91     20.08 o 
   2   0  12     2922.95     2991.24     58.75 o 
   3   0  12      138.01      164.59      8.96 o 
   4   0  12      649.86      677.75     25.93 o 
   5   0  12       49.30       29.44      7.03 o 
   6   0  12        1.29       -1.33      7.55 o 
   7   0  12       88.41       77.43     11.90 o 
   8   0  12        6.03       -9.99      8.91 o 
   9   0  12      255.07      271.33     20.11 o 
  10   0  12        5.60      -16.06     10.71 o 
  11   0  12        0.19      -23.63     21.29 o 
 -11   1  12       10.20      -13.01     15.48 o 
 -10   1  12       29.66       43.11     12.87 o 
  -9   1  12       48.99       53.07     13.59 o 
  -8   1  12      144.70      164.60     16.01 o 
  -7   1  12      219.75      254.54     17.91 o 
  -6   1  12       28.81       13.02      8.80 o 
  -5   1  12      126.30      135.89      9.81 o 
  -4   1  12      639.39      701.73     54.54 o 
  -3   1  12       19.12       14.30      4.72 o 
  -2   1  12      860.62      865.96     20.46 o 
  -1   1  12      849.91      883.94     22.28 o 
   0   1  12      967.59     1007.42     20.66 o 
   1   1  12      856.53      884.77     17.60 o 
   2   1  12      862.41      833.13     19.51 o 
   3   1  12       19.98        7.37      4.78 o 
   4   1  12      631.94      631.27     15.74 o 
   5   1  12      128.83      129.73      9.92 o 
   6   1  12       27.84       22.20      7.07 o 
   7   1  12      221.94      247.77     16.91 o 
   8   1  12      141.17      179.36     15.99 o 
   9   1  12       49.02       30.85     15.84 o 
  10   1  12       30.70       16.65     16.12 o 
  11   1  12        9.92        6.55     15.93 o 
 -11   2  12       19.61       33.82     18.70 o 
 -10   2  12        8.00       -6.26     15.17 o 
  -9   2  12       20.90        8.79     11.47 o 
  -8   2  12      132.93      156.53     16.98 o 
  -7   2  12      488.77      448.66     19.26 o 
  -6   2  12      391.80      388.81     17.61 o 
  -5   2  12       29.87       23.85      8.83 o 
  -4   2  12      376.88      371.45     10.75 o 
  -3   2  12      778.48      698.67     15.48 o 
  -2   2  12       28.28       31.15      5.40 o 
  -1   2  12      298.52      333.28     10.71 o 
   0   2  12       35.93       49.11      6.24 o 
   1   2  12      301.77      333.84     11.20 o 
   2   2  12       30.48       30.35      6.33 o 
   3   2  12      772.97      692.84     18.25 o 
   4   2  12      377.09      367.65     12.30 o 
   5   2  12       32.58       36.72      7.46 o 
   6   2  12      385.13      388.14     13.81 o 
   7   2  12      485.20      432.36     23.45 o 
   8   2  12      132.86      157.82     25.31 o 
   9   2  12       21.25       23.19     13.37 o 
  10   2  12        8.20       -6.03     14.24 o 
  11   2  12       19.81       12.29     21.74 o 
 -10   3  12       61.38       56.13     30.26 o 
  -9   3  12       60.25       85.47     15.12 o 
  -8   3  12      204.09      190.41     17.75 o 
  -7   3  12      218.69      214.71     17.60 o 
  -6   3  12      491.65      478.85     19.46 o 
  -5   3  12      234.04      274.47     16.26 o 
  -4   3  12      529.45      506.80     21.68 o 
  -3   3  12      170.03      190.01     15.21 o 
  -2   3  12      635.97      582.05     17.08 o 
  -1   3  12       72.54       85.44      7.48 o 
   0   3  12      141.10      131.92     10.90 o 
   1   3  12       73.52       89.34     14.26 o 
   2   3  12      645.74      603.71     15.21 o 
   3   3  12      166.45      190.77     11.80 o 
   4   3  12      536.46      521.40     18.28 o 
   5   3  12      240.76      260.16     14.14 o 
   6   3  12      488.67      478.75     27.73 o 
   7   3  12      212.75      189.57     16.11 o 
   8   3  12      204.83      219.21     22.31 o 
   9   3  12       59.75       72.02     17.82 o 
  10   3  12       61.46      112.19     27.41 o 
 -10   4  12       72.69      134.40     23.76 o 
  -9   4  12       41.25       21.09     17.79 o 
  -8   4  12       50.27       50.16     12.99 o 
  -7   4  12        5.63      -12.56      9.25 o 
  -6   4  12      750.01      722.62     23.64 o 
  -5   4  12      942.26      943.07     35.52 o 
  -4   4  12      407.50      378.48     17.59 o 
  -3   4  12      687.62      699.48     19.49 o 
  -2   4  12      302.19      281.52     13.46 o 
  -1   4  12      641.05      653.01     28.92 o 
   0   4  12       71.42      102.08     10.98 o 
   1   4  12      634.96      665.16     31.73 o 
   2   4  12      302.97      270.93     14.84 o 
   3   4  12      701.25      694.95     26.30 o 
   4   4  12      405.29      427.67     16.91 o 
   5   4  12      925.95      856.15     24.75 o 
   6   4  12      748.97      698.01     45.86 o 
   7   4  12        5.63       -6.76      9.91 o 
   8   4  12       51.40       21.82     11.27 o 
   9   4  12       41.45       38.19     23.10 o 
  10   4  12       72.18       70.94     25.35 o 
 -10   5  12       25.08       -5.35     17.48 o 
  -9   5  12        2.64      -22.28     14.85 o 
  -8   5  12       16.91        8.67     14.45 o 
  -7   5  12      478.39      490.69     21.41 o 
  -6   5  12       12.11        6.34      9.70 o 
  -5   5  12      626.69      609.95     18.90 o 
  -4   5  12      314.38      302.70     14.44 o 
  -3   5  12      187.86      223.22     19.71 o 
  -2   5  12      577.54      554.32     30.38 o 
  -1   5  12      181.40      183.37     15.91 o 
   0   5  12      974.32      883.26     32.59 o 
   1   5  12      183.90      173.65     14.45 o 
   2   5  12      575.99      531.17     25.97 o 
   3   5  12      185.58      180.88     11.83 o 
   4   5  12      317.36      301.09     15.55 o 
   5   5  12      620.50      607.99     61.62 o 
   6   5  12       12.75       -1.58      9.19 o 
   7   5  12      486.24      510.64     26.47 o 
   8   5  12       16.61       18.66     14.50 o 
   9   5  12        2.47      -23.85     15.90 o 
  10   5  12       25.48       27.91     23.27 o 
  -9   6  12       12.26        1.48     16.16 o 
  -8   6  12       22.65       16.35     16.82 o 
  -7   6  12      154.61      149.95     19.83 o 
  -6   6  12      116.23      111.57     16.96 o 
  -5   6  12      157.81      155.81     13.25 o 
  -4   6  12      249.57      255.92     15.17 o 
  -3   6  12      495.64      523.81     29.63 o 
  -2   6  12      283.37      314.62     22.06 o 
  -1   6  12      256.14      276.37     39.75 o 
   0   6  12      263.04      260.63     15.89 o 
   1   6  12      263.89      244.75     16.03 o 
   2   6  12      275.70      253.25     18.50 o 
   3   6  12      487.93      445.55     30.24 o 
   4   6  12      250.77      316.21     38.89 o 
   5   6  12      161.04      169.18     19.11 o 
   6   6  12      120.06       89.31     15.76 o 
   7   6  12      156.25      160.23     24.07 o 
   8   6  12       22.43        5.83     13.14 o 
   9   6  12       12.54       16.38     15.30 o 
  -9   7  12        4.95      -21.49     16.18 o 
  -8   7  12       44.47       34.69     18.42 o 
  -7   7  12       82.16      102.38     20.05 o 
  -6   7  12      128.75      125.26     13.55 o 
  -5   7  12        5.82       -3.74      8.21 o 
  -4   7  12      181.21      187.92     14.45 o 
  -3   7  12      528.89      518.66     26.43 o 
  -2   7  12       72.77       82.19     24.85 o 
  -1   7  12      478.72      435.89     54.40 o 
   0   7  12       16.75        8.62     11.83 o 
   1   7  12      473.83      434.24     25.32 o 
   2   7  12       72.55       67.03     16.76 o 
   3   7  12      526.95      509.20     57.51 o 
   4   7  12      178.68      158.80     32.91 o 
   5   7  12        5.65       -3.00     19.18 o 
   6   7  12      126.84       98.62     33.63 o 
   7   7  12       82.38      124.97     33.61 o 
   8   7  12       43.05       63.77     31.91 o 
   9   7  12        4.92        0.39     15.33 o 
  -8   8  12        3.39        4.38     18.11 o 
  -7   8  12       46.82       35.70     18.10 o 
  -6   8  12       87.89       89.92     15.60 o 
  -5   8  12      103.30       82.54     12.49 o 
  -4   8  12       35.99       28.20     10.27 o 
  -3   8  12       29.33       13.57     18.18 o 
  -2   8  12      439.07      411.36     38.51 o 
  -1   8  12      154.78      139.82     23.40 o 
   0   8  12      315.47      307.93     24.85 o 
   1   8  12      154.32      158.50     30.97 o 
   2   8  12      431.66      382.46     25.91 o 
   3   8  12       29.24        4.90     13.97 o 
   4   8  12       33.53        5.17     22.29 o 
   5   8  12      105.06       63.71     31.35 o 
   6   8  12       89.70       80.11     32.94 o 
   7   8  12       46.00       38.55     27.35 o 
   8   8  12        3.54       23.82     28.69 o 
  -7   9  12        7.61      -10.68     14.59 o 
  -6   9  12        5.17       -9.98     11.94 o 
  -5   9  12       18.51        3.69      9.66 o 
  -4   9  12       96.07       84.40     15.49 o 
  -3   9  12       93.05       96.05     20.03 o 
  -2   9  12      404.19      305.80     54.15 o 
  -1   9  12       33.64       38.90     18.28 o 
   0   9  12        2.38        2.38     12.55 o 
   1   9  12       34.04       26.71     15.83 o 
   2   9  12      402.01      346.23     28.22 o 
   3   9  12       93.31       88.81     29.44 o 
   4   9  12       98.30       78.58     32.24 o 
   5   9  12       18.23        3.00     26.43 o 
   6   9  12        4.66      -31.24     24.38 o 
   7   9  12        7.64        9.03     27.71 o 
  -6  10  12       15.17      -15.43     11.74 o 
  -5  10  12        0.24       -7.87     10.70 o 
  -4  10  12      118.07      146.69     15.54 o 
  -3  10  12      128.18       96.85     16.07 o 
  -2  10  12       20.44       16.61     14.95 o 
  -1  10  12       22.03       10.75     14.74 o 
   0  10  12        8.28      -12.90     14.25 o 
   1  10  12       20.39       20.00     15.77 o 
   2  10  12       20.06       -5.65     14.65 o 
   3  10  12      128.55      111.05     36.05 o 
   4  10  12      119.08      119.25     36.80 o 
   5  10  12        0.29      -11.84     25.18 o 
   6  10  12       15.60      -10.73     28.83 o 
  -4  11  12       12.99       20.51     12.48 o 
  -3  11  12       55.76       68.53     15.83 o 
  -2  11  12        0.02      -21.17     14.12 o 
  -1  11  12       20.68        8.67     16.98 o 
   0  11  12        0.16      -17.30     15.02 o 
   1  11  12       21.05       17.79     17.27 o 
   2  11  12        0.02      -22.79     15.98 o 
   3  11  12       54.94       37.03     29.27 o 
   4  11  12       13.28       10.26     29.05 o 
  -1  12  12        5.72       17.74     18.58 o 
   0  12  12       12.03      -16.97     16.70 o 
   1  12  12        5.20       12.33     17.82 o 
   1   0  13      352.79      339.91     11.24 o 
   2   0  13       54.79       80.85      7.70 o 
   3   0  13       78.81       70.03      8.85 o 
   4   0  13      847.74      963.78     38.98 o 
   5   0  13      229.73      247.36     11.66 o 
   6   0  13      153.80      161.53     14.14 o 
   7   0  13       64.03       32.50     14.78 o 
   8   0  13       19.15       25.89     11.12 o 
   9   0  13        2.79       19.11     11.08 o 
  10   0  13       22.78       19.40     16.02 o 
  11   0  13        0.05      -22.52     21.54 o 
 -10   1  13       59.72       40.88     14.33 o 
  -9   1  13       12.00       10.43     11.79 o 
  -8   1  13       23.54        9.48     10.59 o 
  -7   1  13       22.35       12.87      9.62 o 
  -6   1  13       60.60       55.02     11.37 o 
  -5   1  13       35.44       36.17      7.49 o 
  -4   1  13       61.86       43.54      7.32 o 
  -3   1  13      250.27      242.74     14.19 o 
  -2   1  13      512.59      468.46     14.30 o 
  -1   1  13     2078.89     2061.39     29.34 o 
   0   1  13     1957.16     2007.11     38.54 o 
   1   1  13     2088.64     2075.12     46.85 o 
   2   1  13      529.05      472.31     18.07 o 
   3   1  13      253.65      241.35      9.27 o 
   4   1  13       58.09       49.85      7.65 o 
   5   1  13       33.80       42.05      7.59 o 
   6   1  13       61.24       79.55     12.88 o 
   7   1  13       22.92       15.63      9.51 o 
   8   1  13       24.03       17.47     13.84 o 
   9   1  13       12.34       13.77     13.90 o 
  10   1  13       59.66       51.90     17.89 o 
 -10   2  13       16.50       15.89     22.43 o 
  -9   2  13      136.89      141.31     17.51 o 
  -8   2  13       94.56      104.00     14.48 o 
  -7   2  13      122.83      123.49     14.69 o 
  -6   2  13      107.29      116.58     13.46 o 
  -5   2  13      293.05      294.19     15.14 o 
  -4   2  13      333.81      331.65     16.04 o 
  -3   2  13      882.22      928.06     18.99 o 
  -2   2  13      623.77      585.89     14.19 o 
  -1   2  13     1615.81     1585.31     28.96 o 
   0   2  13     1927.91     1892.94     41.62 o 
   1   2  13     1620.79     1559.88     45.99 o 
   2   2  13      618.48      593.45     15.80 o 
   3   2  13      877.20      912.32     21.12 o 
   4   2  13      326.61      315.46     12.05 o 
   5   2  13      294.11      309.07     15.09 o 
   6   2  13      107.10      111.67     23.34 o 
   7   2  13      120.05      102.21     13.57 o 
   8   2  13       93.49      113.27     18.44 o 
   9   2  13      136.95      149.80     21.26 o 
  10   2  13       17.24       34.71     16.06 o 
 -10   3  13       54.25       62.37     20.72 o 
  -9   3  13       17.49       -3.50     11.78 o 
  -8   3  13      129.89      113.87     15.89 o 
  -7   3  13       99.65      112.58     14.71 o 
  -6   3  13      275.15      298.56     28.48 o 
  -5   3  13      167.18      162.35     14.54 o 
  -4   3  13      240.91      214.27     11.82 o 
  -3   3  13      606.55      589.19     17.79 o 
  -2   3  13       43.49       37.18      7.42 o 
  -1   3  13      237.62      228.55     12.31 o 
   0   3  13      290.02      318.89     11.71 o 
   1   3  13      220.81      217.23     10.50 o 
   2   3  13       42.66       42.04      7.83 o 
   3   3  13      627.20      592.20     19.31 o 
   4   3  13      238.34      230.32     15.34 o 
   5   3  13      165.09      185.39     14.99 o 
   6   3  13      277.15      275.04     16.31 o 
   7   3  13       96.57      105.44     13.50 o 
   8   3  13      130.61      116.91     18.44 o 
   9   3  13       18.07        7.06     13.99 o 
  10   3  13       54.42       60.40     24.88 o 
 -10   4  13        7.99       -8.91     16.20 o 
  -9   4  13       12.53       13.05     19.92 o 
  -8   4  13       44.36       72.22     16.27 o 
  -7   4  13      431.03      441.84     20.60 o 
  -6   4  13       19.99        2.40      8.99 o 
  -5   4  13      557.71      572.92     18.02 o 
  -4   4  13      148.11      157.39     12.20 o 
  -3   4  13      618.02      624.16     19.23 o 
  -2   4  13       38.60       38.97      8.05 o 
  -1   4  13      127.84      116.30     11.50 o 
   0   4  13        1.75        2.12      6.43 o 
   1   4  13      129.24      107.91     11.83 o 
   2   4  13       38.15       26.24      7.37 o 
   3   4  13      611.89      620.50     17.95 o 
   4   4  13      148.33      166.48     23.26 o 
   5   4  13      554.22      560.70     34.34 o 
   6   4  13       19.85        6.02      9.03 o 
   7   4  13      429.11      411.28     26.06 o 
   8   4  13       44.40       46.36     13.54 o 
   9   4  13       12.73       -3.92     16.32 o 
  10   4  13        8.06        4.28     21.13 o 
  -9   5  13        0.22        2.80     16.63 o 
  -8   5  13      134.33      151.27     20.30 o 
  -7   5  13       39.58       30.19     12.31 o 
  -6   5  13       93.45       91.78     14.02 o 
  -5   5  13      297.57      307.73     16.20 o 
  -4   5  13     1463.20     1380.16     43.87 o 
  -3   5  13      547.75      587.12     35.50 o 
  -2   5  13       97.50       97.71     12.64 o 
  -1   5  13       24.96       16.74      8.01 o 
   0   5  13       92.73      117.05     12.57 o 
   1   5  13       21.17        2.53      8.62 o 
   2   5  13       92.99       78.45     12.16 o 
   3   5  13      552.34      522.01     21.31 o 
   4   5  13     1468.55     1452.81     61.70 o 
   5   5  13      300.47      264.24     15.82 o 
   6   5  13       91.32       95.90     19.51 o 
   7   5  13       39.17       38.41     12.22 o 
   8   5  13      133.50      154.42     21.53 o 
   9   5  13        0.27       11.20     19.68 o 
  -9   6  13       17.00        5.50     19.32 o 
  -8   6  13       90.84      116.82     22.71 o 
  -7   6  13       74.72       64.51     13.48 o 
  -6   6  13      251.75      231.51     17.64 o 
  -5   6  13      381.28      348.17     18.09 o 
  -4   6  13      159.36      175.90     16.10 o 
  -3   6  13      607.67      672.49     92.69 o 
  -2   6  13      144.77      170.71     20.02 o 
  -1   6  13      349.00      342.75     46.52 o 
   0   6  13       37.16       28.06      9.58 o 
   1   6  13      351.88      365.86     31.20 o 
   2   6  13      142.83      134.60     16.00 o 
   3   6  13      609.93      570.50     23.51 o 
   4   6  13      161.30      147.57     20.61 o 
   5   6  13      376.61      333.39     36.89 o 
   6   6  13      254.33      323.11     43.06 o 
   7   6  13       75.83       73.00     18.26 o 
   8   6  13       90.36       84.87     19.94 o 
   9   6  13       17.56        9.20     15.59 o 
  -8   7  13       49.94       43.41     26.53 o 
  -7   7  13        8.40       19.74     18.37 o 
  -6   7  13       33.38       31.93     10.29 o 
  -5   7  13        2.64       -5.45      8.04 o 
  -4   7  13       45.85       36.42      9.57 o 
  -3   7  13       71.37       55.17     28.85 o 
  -2   7  13       18.86       21.63     13.12 o 
  -1   7  13       70.16       45.76     14.51 o 
   0   7  13        2.41        7.77     12.10 o 
   1   7  13       69.53       48.67     15.38 o 
   2   7  13       19.70       24.59     25.18 o 
   3   7  13       72.33       51.84     16.67 o 
   4   7  13       42.53       20.82     21.82 o 
   5   7  13        2.81      -18.51     20.10 o 
   6   7  13       32.39        1.25     20.63 o 
   7   7  13        8.54       -9.17     24.07 o 
   8   7  13       50.73       20.07     27.94 o 
  -8   8  13       43.07       45.88     21.06 o 
  -7   8  13       17.68       15.62     17.42 o 
  -6   8  13       25.00       20.13     10.42 o 
  -5   8  13      230.13      238.59     24.43 o 
  -4   8  13       67.11       83.47     12.30 o 
  -3   8  13        9.40        0.31     12.26 o 
  -2   8  13      240.65      338.97     27.40 o 
  -1   8  13       45.95       32.81     26.03 o 
   0   8  13        0.49      -11.14     11.75 o 
   1   8  13       45.89       52.83     16.70 o 
   2   8  13      241.49      305.47     31.66 o 
   3   8  13        9.38        5.57     13.57 o 
   4   8  13       68.11       81.47     30.13 o 
   5   8  13      229.95      241.55     43.14 o 
   6   8  13       26.11        2.70     25.10 o 
   7   8  13       17.81        4.81     26.18 o 
   8   8  13       41.64       41.00     30.38 o 
  -7   9  13       17.65       32.82     17.96 o 
  -6   9  13       63.94       48.75     14.15 o 
  -5   9  13       87.78       73.70     12.37 o 
  -4   9  13       63.95       78.84     12.99 o 
  -3   9  13       78.92       88.36     20.44 o 
  -2   9  13        6.03        5.82     13.24 o 
  -1   9  13      122.44      120.83     20.52 o 
   0   9  13      452.92      419.63     36.77 o 
   1   9  13      119.30      104.32     22.28 o 
   2   9  13        6.98       10.89     15.58 o 
   3   9  13       76.65       77.50     29.74 o 
   4   9  13       62.35       67.18     28.85 o 
   5   9  13       87.50       87.00     35.61 o 
   6   9  13       64.44       74.69     35.08 o 
   7   9  13       17.33       -9.23     29.16 o 
  -5  10  13       95.12       98.87     16.60 o 
  -4  10  13        5.23      -10.51      9.58 o 
  -3  10  13       85.62       81.96     16.56 o 
  -2  10  13       40.94       49.36     17.51 o 
  -1  10  13       65.37       46.74     17.64 o 
   0  10  13       49.16       45.52     18.11 o 
   1  10  13       65.34       58.15     18.38 o 
   2  10  13       40.87       58.83     19.85 o 
   3  10  13       86.62      112.47     34.02 o 
   4  10  13        5.47        0.36     22.93 o 
   5  10  13       95.70      145.21     40.83 o 
  -4  11  13        2.43        8.04     10.71 o 
  -3  11  13       22.25       14.57     13.15 o 
  -2  11  13       11.10      -18.07     17.50 o 
  -1  11  13       68.18       91.86     40.04 o 
   0  11  13       27.13       23.17     16.67 o 
   1  11  13       66.11       63.38     20.78 o 
   2  11  13       11.13       -0.64     15.96 o 
   3  11  13       22.92       11.15     26.46 o 
   4  11  13        2.45       -6.03     26.27 o 
   0   0  14     1902.97     1910.34     40.72 o 
   1   0  14      274.31      286.30     13.82 o 
   2   0  14      459.17      434.53     13.60 o 
   3   0  14       55.36       43.12      8.52 o 
   4   0  14      211.93      231.62     11.56 o 
   5   0  14       21.92       24.25      7.80 o 
   6   0  14      428.12      446.97     37.06 o 
   7   0  14       49.50       23.04     10.47 o 
   8   0  14       25.73       27.83     11.11 o 
   9   0  14      118.92      169.19     22.68 o 
  10   0  14       17.12       31.25     17.96 o 
 -10   1  14       39.50       42.08     14.76 o 
  -9   1  14       66.55       73.89     15.53 o 
  -8   1  14       81.84       88.00     14.89 o 
  -7   1  14        9.71      -10.48      8.69 o 
  -6   1  14      234.89      261.99     16.95 o 
  -5   1  14        8.45        6.95      8.22 o 
  -4   1  14      197.13      186.51     10.73 o 
  -3   1  14       83.57      114.83      8.33 o 
  -2   1  14       75.82      105.38     10.60 o 
  -1   1  14       61.49       74.44      8.86 o 
   0   1  14      111.30      169.15     11.39 o 
   1   1  14       60.42       77.11      8.10 o 
   2   1  14       77.83      117.41     10.46 o 
   3   1  14       83.06      107.59      8.44 o 
   4   1  14      202.81      212.04     13.51 o 
   5   1  14        8.42       -1.60      6.38 o 
   6   1  14      227.90      257.07     12.94 o 
   7   1  14       10.14        0.66     11.42 o 
   8   1  14       84.04       90.49     31.58 o 
   9   1  14       66.02       63.97     18.01 o 
  10   1  14       38.16       44.16     16.75 o 
 -10   2  14       91.11      110.38     17.58 o 
  -9   2  14       19.83       21.40     12.85 o 
  -8   2  14       38.23       15.59     11.13 o 
  -7   2  14      648.17      609.49     37.24 o 
  -6   2  14       68.00       83.40     12.59 o 
  -5   2  14      381.55      344.58     16.55 o 
  -4   2  14      674.86      589.89     16.76 o 
  -3   2  14     1020.05      956.02     20.59 o 
  -2   2  14       42.21       26.52      8.00 o 
  -1   2  14      676.51      700.79     16.37 o 
   0   2  14     2295.50     2318.92     42.57 o 
   1   2  14      665.75      669.30     19.00 o 
   2   2  14       39.27       37.48      7.30 o 
   3   2  14     1001.85      966.03     29.55 o 
   4   2  14      664.51      600.16     23.14 o 
   5   2  14      374.70      395.20     20.17 o 
   6   2  14       69.84       83.15     17.24 o 
   7   2  14      652.86      688.38     41.86 o 
   8   2  14       38.77       17.45     13.59 o 
   9   2  14       19.46        2.32     14.18 o 
  10   2  14       91.03       78.75     20.25 o 
 -10   3  14        4.31       -0.78     17.86 o 
  -9   3  14        9.44       -1.71     12.15 o 
  -8   3  14        3.73       10.96     11.63 o 
  -7   3  14      161.22      147.33     16.49 o 
  -6   3  14      822.08      722.77     24.92 o 
  -5   3  14      101.56      120.02     13.76 o 
  -4   3  14       19.56       14.46      7.56 o 
  -3   3  14      156.73      165.03     11.94 o 
  -2   3  14      184.06      196.01     12.21 o 
  -1   3  14     1723.18     1633.59     50.75 o 
   0   3  14      521.37      562.16     25.03 o 
   1   3  14     1726.57     1766.22     82.87 o 
   2   3  14      182.20      197.77     11.71 o 
   3   3  14      159.86      180.48     16.33 o 
   4   3  14       19.55        5.54      8.14 o 
   5   3  14       98.44      113.68     18.11 o 
   6   3  14      824.52      730.70     25.40 o 
   7   3  14      166.07      178.89     17.08 o 
   8   3  14        3.46       -3.17     12.92 o 
   9   3  14       10.31       -6.76     13.57 o 
  10   3  14        4.17       10.30     15.43 o 
 -10   4  14       26.54       29.89     20.33 o 
  -9   4  14       41.30       47.78     19.87 o 
  -8   4  14       52.73       48.28     13.36 o 
  -7   4  14        6.95       12.53     11.02 o 
  -6   4  14      278.67      266.87     18.14 o 
  -5   4  14      283.97      323.25     15.40 o 
  -4   4  14      409.82      381.20     16.39 o 
  -3   4  14      446.30      449.60     56.61 o 
  -2   4  14     1653.03     1567.00     50.76 o 
  -1   4  14     1607.60     1606.74     71.27 o 
   0   4  14        1.98       -6.97      6.59 o 
   1   4  14     1621.15     1631.38     72.55 o 
   2   4  14     1649.85     1469.75     39.44 o 
   3   4  14      430.06      466.26     25.19 o 
   4   4  14      408.27      418.77     22.36 o 
   5   4  14      291.36      308.01     16.85 o 
   6   4  14      280.02      277.92     19.60 o 
   7   4  14        7.00        5.86     10.12 o 
   8   4  14       52.84       40.75     16.26 o 
   9   4  14       40.81       59.31     17.38 o 
  10   4  14       26.43       55.82     26.32 o 
  -9   5  14       13.67        8.40     17.57 o 
  -8   5  14       21.74       16.75     12.08 o 
  -7   5  14       36.71       32.62     12.06 o 
  -6   5  14      186.20      207.92     18.53 o 
  -5   5  14      103.20      103.48     12.00 o 
  -4   5  14      465.21      425.95     16.50 o 
  -3   5  14     1049.67     1079.07    100.39 o 
  -2   5  14      795.05      801.70     44.92 o 
  -1   5  14     1029.94     1016.56     59.37 o 
   0   5  14      456.28      477.55     19.44 o 
   1   5  14     1027.60      993.15     59.21 o 
   2   5  14      799.75      777.28     45.81 o 
   3   5  14     1059.11     1042.53     76.23 o 
   4   5  14      464.06      440.29     48.94 o 
   5   5  14      105.29      119.76     14.30 o 
   6   5  14      183.53      234.36     18.86 o 
   7   5  14       35.26       46.75     13.03 o 
   8   5  14       22.50       -1.69     12.31 o 
   9   5  14       12.93       -7.59     17.43 o 
  -9   6  14       12.02       15.31     19.38 o 
  -8   6  14       36.00       39.36     18.52 o 
  -7   6  14      111.48      120.64     22.62 o 
  -6   6  14       24.64        9.37     10.96 o 
  -5   6  14      327.04      351.96     20.37 o 
  -4   6  14       37.49       43.80     10.18 o 
  -3   6  14      302.43      275.11     21.78 o 
  -2   6  14      586.43      587.00     28.30 o 
  -1   6  14      136.22      127.79     14.32 o 
   0   6  14      983.15      963.64     52.75 o 
   1   6  14      131.87      120.33     15.88 o 
   2   6  14      601.23      545.84     22.84 o 
   3   6  14      308.40      298.66     20.65 o 
   4   6  14       34.48       24.80     14.13 o 
   5   6  14      324.89      316.04     26.63 o 
   6   6  14       25.23        6.53     20.46 o 
   7   6  14      110.76      114.08     32.16 o 
   8   6  14       35.20       37.59     17.19 o 
   9   6  14       11.96       19.99     21.85 o 
  -8   7  14        4.88       -4.94     16.38 o 
  -7   7  14        4.72        4.33     17.10 o 
  -6   7  14       12.16        9.03      9.40 o 
  -5   7  14       76.94       55.86     13.61 o 
  -4   7  14       58.03       27.50      9.94 o 
  -3   7  14      218.52      267.29     22.60 o 
  -2   7  14      276.26      322.75     24.97 o 
  -1   7  14       35.00       29.04     13.25 o 
   0   7  14       24.81        7.46     13.07 o 
   1   7  14       35.32       10.55     12.73 o 
   2   7  14      277.30      328.88     25.84 o 
   3   7  14      216.37      270.60     34.04 o 
   4   7  14       58.50       37.69     23.38 o 
   5   7  14       78.13       99.12     31.83 o 
   6   7  14       12.11        5.06     21.21 o 
   7   7  14        4.88      -11.04     24.41 o 
   8   7  14        4.67      -24.24     26.71 o 
  -7   8  14       17.05       -4.89     16.94 o 
  -6   8  14       63.25       79.01     12.86 o 
  -5   8  14       17.89       11.48      9.79 o 
  -4   8  14      204.38      217.96     16.66 o 
  -3   8  14       19.04       16.86     14.44 o 
  -2   8  14      358.28      349.75     37.29 o 
  -1   8  14       79.11      111.71     19.44 o 
   0   8  14        0.04      -13.01     12.24 o 
   1   8  14       80.22       94.80     19.03 o 
   2   8  14      363.06      327.47     27.68 o 
   3   8  14       19.46       10.75     20.40 o 
   4   8  14      206.25      277.80     43.70 o 
   5   8  14       17.54        7.00     22.68 o 
   6   8  14       62.49       53.51     29.69 o 
   7   8  14       16.96        4.59     26.07 o 
  -6   9  14       21.16       14.94     12.65 o 
  -5   9  14       55.75       32.11     11.82 o 
  -4   9  14       34.75       42.98     11.47 o 
  -3   9  14       13.17        8.11     13.79 o 
  -2   9  14       75.94       77.77     30.12 o 
  -1   9  14       12.92        3.31     14.06 o 
   0   9  14      210.83      235.84     56.59 o 
   1   9  14       12.92        2.15     14.41 o 
   2   9  14       75.96       73.55     19.56 o 
   3   9  14       12.70        2.76     15.96 o 
   4   9  14       33.70       17.07     25.52 o 
   5   9  14       54.67       86.95     32.66 o 
   6   9  14       21.43       56.98     32.11 o 
  -5  10  14       21.37       16.05     11.40 o 
  -4  10  14       17.97       18.68     10.70 o 
  -3  10  14       20.40       12.15     11.98 o 
  -2  10  14        6.39      -18.23     12.98 o 
  -1  10  14       73.37       53.32     31.10 o 
   0  10  14        6.84      -15.08     13.44 o 
   1  10  14       73.38       48.64     18.71 o 
   2  10  14        6.14       -9.99     15.34 o 
   3  10  14       21.60        4.25     27.38 o 
   4  10  14       17.82       10.15     26.93 o 
   5  10  14       21.25       59.65     32.47 o 
  -3  11  14        7.44       -1.63     11.83 o 
  -2  11  14        5.04      -17.89     13.95 o 
  -1  11  14       30.77       22.54     21.28 o 
   0  11  14        0.01       -7.61     16.06 o 
   1  11  14       30.40       11.45     18.14 o 
   2  11  14        4.89       -5.00     16.93 o 
   3  11  14        7.36       12.45     26.38 o 
   1   0  15     1254.19     1260.96     23.31 o 
   2   0  15        4.29       -0.83      5.60 o 
   3   0  15      112.20      125.17     11.92 o 
   4   0  15      251.64      294.30     19.77 o 
   5   0  15      282.01      255.00     14.32 o 
   6   0  15        0.46      -12.42      8.28 o 
   7   0  15        5.81        5.82     10.27 o 
   8   0  15      174.84      206.41     43.36 o 
   9   0  15       44.28       33.75     24.39 o 
  10   0  15        4.48       -2.12     15.06 o 
 -10   1  15       30.93       10.15     16.07 o 
  -9   1  15       36.04       41.74     21.10 o 
  -8   1  15       80.34      119.58     16.25 o 
  -7   1  15       56.88       49.19     16.00 o 
  -6   1  15      127.46      117.53     14.22 o 
  -5   1  15      226.32      261.74     26.08 o 
  -4   1  15      539.50      600.49     20.21 o 
  -3   1  15      380.19      409.48     15.87 o 
  -2   1  15      301.17      308.02     11.79 o 
  -1   1  15       43.15       38.34      6.92 o 
   0   1  15       28.95       36.35      6.90 o 
   1   1  15       42.10       46.03      7.27 o 
   2   1  15      303.59      295.22     12.54 o 
   3   1  15      375.64      401.72     12.53 o 
   4   1  15      549.11      615.95     17.14 o 
   5   1  15      227.44      267.83     14.13 o 
   6   1  15      125.25       95.24     16.26 o 
   7   1  15       56.42       42.71     22.50 o 
   8   1  15       79.24      116.76     19.59 o 
   9   1  15       35.60       40.15     24.27 o 
  10   1  15       30.83       32.44     17.88 o 
 -10   2  15       12.01       12.23     14.21 o 
  -9   2  15      179.19      253.65     27.68 o 
  -8   2  15        2.89      -11.45     10.74 o 
  -7   2  15      166.42      162.72     16.71 o 
  -6   2  15        5.63       -4.15      8.61 o 
  -5   2  15      147.57      160.38     15.23 o 
  -4   2  15      625.90      644.22     15.12 o 
  -3   2  15      381.49      354.83     12.71 o 
  -2   2  15      107.65      109.73     11.10 o 
  -1   2  15      331.10      339.71     12.36 o 
   0   2  15      400.49      391.06     13.15 o 
   1   2  15      327.49      329.82     12.53 o 
   2   2  15      104.66      106.88      9.95 o 
   3   2  15      381.61      362.71     19.75 o 
   4   2  15      625.69      674.37     28.71 o 
   5   2  15      143.99      133.87     14.39 o 
   6   2  15        6.43      -11.58      7.72 o 
   7   2  15      166.45      134.87     20.33 o 
   8   2  15        2.93      -10.29     12.01 o 
   9   2  15      177.11      162.62     41.90 o 
  10   2  15       12.22       15.43     16.22 o 
 -10   3  15       19.82       23.47     20.15 o 
  -9   3  15       15.35        1.01     12.39 o 
  -8   3  15      172.39      199.20     19.68 o 
  -7   3  15        7.16        9.32     11.03 o 
  -6   3  15      117.59      161.87     19.74 o 
  -5   3  15        9.37       18.29     10.01 o 
  -4   3  15      615.99      562.70     17.32 o 
  -3   3  15      980.61      961.91     29.11 o 
  -2   3  15      232.20      248.55     13.80 o 
  -1   3  15       34.24       37.57      8.56 o 
   0   3  15      418.79      408.62     19.21 o 
   1   3  15       32.08       31.05      7.46 o 
   2   3  15      229.20      221.83     12.39 o 
   3   3  15      993.98      986.78     63.85 o 
   4   3  15      620.92      608.32     33.12 o 
   5   3  15       10.32        8.03      9.32 o 
   6   3  15      117.01      122.20     18.93 o 
   7   3  15        7.86       -3.52      9.79 o 
   8   3  15      173.21      226.16     24.69 o 
   9   3  15       15.40        1.26     14.89 o 
  10   3  15       19.69        2.81     15.08 o 
  -9   4  15       75.00      109.27     18.17 o 
  -8   4  15        5.76      -15.29     10.19 o 
  -7   4  15       26.96       43.68     13.01 o 
  -6   4  15       70.27       53.06     20.63 o 
  -5   4  15      151.61      173.21     13.61 o 
  -4   4  15        4.94       -4.21      7.21 o 
  -3   4  15      514.71      494.61     43.07 o 
  -2   4  15      956.57     1005.84     31.05 o 
  -1   4  15      331.68      370.72     27.27 o 
   0   4  15       30.99       53.67     10.46 o 
   1   4  15      334.07      346.73     19.11 o 
   2   4  15      949.52      928.93     27.29 o 
   3   4  15      511.84      464.37     20.01 o 
   4   4  15        5.61       -2.10      9.01 o 
   5   4  15      156.98      174.28     17.24 o 
   6   4  15       71.42       52.37     12.82 o 
   7   4  15       26.65       21.84     11.21 o 
   8   4  15        6.14        3.24     14.20 o 
   9   4  15       75.33       79.25     19.20 o 
  -9   5  15        2.40      -10.92     17.91 o 
  -8   5  15       45.61       32.43     13.77 o 
  -7   5  15       32.22       30.60     13.39 o 
  -6   5  15      121.75      122.85     15.36 o 
  -5   5  15      262.53      254.34     15.37 o 
  -4   5  15        4.17        8.14      8.11 o 
  -3   5  15      214.17      240.21     20.79 o 
  -2   5  15      252.51      292.96     16.92 o 
  -1   5  15       35.10       34.44      9.87 o 
   0   5  15       68.86       90.39     13.12 o 
   1   5  15       37.91       40.57     10.92 o 
   2   5  15      258.61      307.66     25.92 o 
   3   5  15      206.82      192.00     18.29 o 
   4   5  15        4.24       -0.32     12.26 o 
   5   5  15      265.78      246.90     30.90 o 
   6   5  15      122.39      103.78     15.10 o 
   7   5  15       32.47       19.34     11.50 o 
   8   5  15       45.16       48.32     18.55 o 
   9   5  15        2.35      -16.43     19.99 o 
  -8   6  15       43.55       66.53     24.11 o 
  -7   6  15       78.18      101.10     15.49 o 
  -6   6  15       15.47        9.63     11.49 o 
  -5   6  15      316.46      307.49     16.75 o 
  -4   6  15      406.32      372.21     20.70 o 
  -3   6  15      201.15      226.28     37.00 o 
  -2   6  15       42.11       43.38     15.19 o 
  -1   6  15      316.12      301.18     33.26 o 
   0   6  15        0.25       -7.36      8.03 o 
   1   6  15      319.15      321.69     18.35 o 
   2   6  15       42.80       39.39     11.82 o 
   3   6  15      202.91      186.05     23.28 o 
   4   6  15      401.03      357.80     42.75 o 
   5   6  15      316.24      294.99     25.91 o 
   6   6  15       15.99       19.69     14.85 o 
   7   6  15       76.47       78.94     28.80 o 
   8   6  15       44.65       23.27     25.43 o 
  -8   7  15        3.00       33.36     21.75 o 
  -7   7  15       25.42       10.54     11.56 o 
  -6   7  15       14.15        8.72      9.90 o 
  -5   7  15       10.50        3.44      9.10 o 
  -4   7  15      125.82      130.72     14.14 o 
  -3   7  15       55.53       20.93     14.26 o 
  -2   7  15      353.71      341.89     25.71 o 
  -1   7  15       27.54       46.49     15.54 o 
   0   7  15        3.76       -2.09     11.85 o 
   1   7  15       27.02        0.45     13.45 o 
   2   7  15      343.04      352.72     28.33 o 
   3   7  15       55.50       44.60     17.08 o 
   4   7  15      124.56      139.62     32.36 o 
   5   7  15       10.41      -17.96     22.01 o 
   6   7  15       14.90       -5.34     20.85 o 
   7   7  15       25.26        6.23     27.24 o 
   8   7  15        3.22       -0.61     27.16 o 
  -7   8  15       27.42       25.12     27.38 o 
  -6   8  15      158.26      170.63     19.76 o 
  -5   8  15      107.12      111.14     13.58 o 
  -4   8  15        6.27       -6.43      8.90 o 
  -3   8  15       88.80      109.51     20.61 o 
  -2   8  15       35.13       19.82     22.27 o 
  -1   8  15       45.12       43.01     16.49 o 
   0   8  15        8.67      -18.54     12.36 o 
   1   8  15       45.94       47.18     17.25 o 
   2   8  15       35.19       25.13     15.93 o 
   3   8  15       88.02       88.49     19.86 o 
   4   8  15        6.26        2.70     20.12 o 
   5   8  15      107.35       89.37     33.58 o 
   6   8  15      156.96      200.16     41.97 o 
   7   8  15       27.92       17.82     28.24 o 
  -6   9  15       35.40       19.26     13.53 o 
  -5   9  15       12.90       13.04     10.51 o 
  -4   9  15        1.01       -6.82      9.86 o 
  -3   9  15       22.46       16.00     15.74 o 
  -2   9  15      150.12      172.75     29.23 o 
  -1   9  15       34.79       19.78     16.13 o 
   0   9  15       49.54       53.55     18.81 o 
   1   9  15       34.48       10.13     15.90 o 
   2   9  15      151.06      120.05     23.06 o 
   3   9  15       21.36       11.06     17.54 o 
   4   9  15        1.22      -29.39     19.60 o 
   5   9  15       13.32      -27.38     23.32 o 
   6   9  15       35.34       33.66     32.80 o 
  -4  10  15        4.77       -2.21     10.02 o 
  -3  10  15       10.86        8.62     15.81 o 
  -2  10  15       39.65       62.63     19.42 o 
  -1  10  15        0.00      -10.94     15.21 o 
   0  10  15        4.77        4.47     16.14 o 
   1  10  15        0.01      -21.68     17.15 o 
   2  10  15       39.56       37.94     18.36 o 
   3  10  15       11.08        1.22     24.85 o 
   4  10  15        5.01        1.64     27.80 o 
  -2  11  15       27.13       15.10     17.87 o 
  -1  11  15       84.85       68.74     20.55 o 
   0  11  15       37.12       18.91     18.36 o 
   1  11  15       86.56      126.95     24.39 o 
   2  11  15       27.15       29.03     19.30 o 
   0   0  16       57.58       59.12     11.41 o 
   1   0  16      237.35      243.97     11.50 o 
   2   0  16        0.04       -5.89      5.65 o 
   3   0  16      161.97      162.82     11.26 o 
   4   0  16      422.80      389.03     14.48 o 
   5   0  16      221.05      209.31     13.67 o 
   6   0  16      116.33      175.59     17.23 o 
   7   0  16       12.57       14.34     14.34 o 
   8   0  16       41.79       40.18     16.67 o 
   9   0  16       30.81       17.44     16.09 o 
  10   0  16        0.61      -11.60     15.98 o 
 -10   1  16       72.00       84.00     28.91 o 
  -9   1  16       15.30        1.43     14.26 o 
  -8   1  16       99.47      114.96     20.80 o 
  -7   1  16       25.66       39.01     15.04 o 
  -6   1  16       71.81       75.37     13.41 o 
  -5   1  16       58.84       36.01     10.40 o 
  -4   1  16       48.24       44.82      8.27 o 
  -3   1  16       48.06       41.89     11.13 o 
  -2   1  16      130.58      153.42     10.83 o 
  -1   1  16      273.72      266.46     11.89 o 
   0   1  16        3.83       -5.07      5.30 o 
   1   1  16      279.13      281.15     12.08 o 
   2   1  16      133.77      161.94     11.56 o 
   3   1  16       47.71       52.37      7.85 o 
   4   1  16       49.33       37.22     10.24 o 
   5   1  16       57.92       49.65     10.65 o 
   6   1  16       72.63       67.78     16.24 o 
   7   1  16       25.07       19.79     14.19 o 
   8   1  16      102.15      101.58     19.76 o 
   9   1  16       15.38       -1.73     13.93 o 
  10   1  16       71.39      114.48     21.99 o 
  -9   2  16       42.41       28.35     13.93 o 
  -8   2  16      142.86      133.27     16.87 o 
  -7   2  16        1.41        6.53     11.12 o 
  -6   2  16       84.17       72.83     12.72 o 
  -5   2  16      261.60      307.79     16.88 o 
  -4   2  16      193.58      226.68     17.21 o 
  -3   2  16       71.75       69.32      8.57 o 
  -2   2  16      625.57      591.32     19.40 o 
  -1   2  16      128.08      130.76     17.83 o 
   0   2  16      137.13      151.17     11.12 o 
   1   2  16      127.48      109.10     10.19 o 
   2   2  16      627.84      643.84     18.05 o 
   3   2  16       72.77       84.63     10.34 o 
   4   2  16      195.09      224.43     16.66 o 
   5   2  16      260.68      299.03     35.41 o 
   6   2  16       82.46       97.61     13.73 o 
   7   2  16        1.42      -15.14     10.09 o 
   8   2  16      141.74      155.07     28.28 o 
   9   2  16       41.98       31.08     17.48 o 
  -9   3  16        8.17       -2.46     12.29 o 
  -8   3  16       96.13       89.51     15.88 o 
  -7   3  16      114.32      121.31     22.66 o 
  -6   3  16      368.57      396.36     19.59 o 
  -5   3  16      385.08      361.63     18.70 o 
  -4   3  16      139.84      153.09     12.64 o 
  -3   3  16       41.29       49.93     12.58 o 
  -2   3  16      362.05      322.73     15.46 o 
  -1   3  16       61.07       61.78     10.34 o 
   0   3  16      103.80      135.79     24.76 o 
   1   3  16       59.53       64.17     11.22 o 
   2   3  16      368.31      378.85     32.00 o 
   3   3  16       43.54       38.26      9.09 o 
   4   3  16      135.90      153.68     17.33 o 
   5   3  16      386.82      346.45     27.31 o 
   6   3  16      369.32      374.98     19.21 o 
   7   3  16      113.11      163.44     21.65 o 
   8   3  16       94.73      106.41     26.66 o 
   9   3  16        8.28       -6.40     13.59 o 
  -9   4  16        8.99       -9.73     12.07 o 
  -8   4  16       22.06       15.83     13.15 o 
  -7   4  16       46.11       37.63     12.99 o 
  -6   4  16       27.82        9.95     10.88 o 
  -5   4  16      252.15      220.59     14.53 o 
  -4   4  16      102.24       83.92     11.17 o 
  -3   4  16     1036.43      978.85     38.98 o 
  -2   4  16      469.41      517.56     28.81 o 
  -1   4  16      215.07      240.19     23.54 o 
   0   4  16       86.62       88.48     12.60 o 
   1   4  16      225.70      259.27     18.33 o 
   2   4  16      471.91      502.77     34.57 o 
   3   4  16     1033.94      940.69     28.43 o 
   4   4  16      102.33      108.21     18.02 o 
   5   4  16      248.35      254.04     37.74 o 
   6   4  16       27.02       20.16     10.83 o 
   7   4  16       47.00       37.13     12.64 o 
   8   4  16       22.08       11.41     18.48 o 
   9   4  16        9.16        4.63     16.47 o 
  -8   5  16       43.94       35.64     14.84 o 
  -7   5  16       92.27      145.13     20.80 o 
  -6   5  16       63.45       76.72     36.76 o 
  -5   5  16       15.73       12.06      9.40 o 
  -4   5  16      324.36      333.30     18.54 o 
  -3   5  16      228.36      221.00     20.78 o 
  -2   5  16      169.00      226.29     22.23 o 
  -1   5  16      335.39      305.68     20.99 o 
   0   5  16      569.02      537.73     25.88 o 
   1   5  16      338.99      316.43     18.51 o 
   2   5  16      163.84      153.50     16.22 o 
   3   5  16      224.43      242.33     29.42 o 
   4   5  16      331.02      317.31     25.66 o 
   5   5  16       15.60       -0.10     12.63 o 
   6   5  16       64.03       51.37     16.78 o 
   7   5  16       93.81       95.64     19.86 o 
   8   5  16       43.13       36.21     17.47 o 
  -8   6  16       10.87      -25.90     17.26 o 
  -7   6  16       45.84       31.45     14.01 o 
  -6   6  16       12.50       25.73     12.58 o 
  -5   6  16       96.38       92.64     12.40 o 
  -4   6  16       20.75        6.89      9.29 o 
  -3   6  16      176.20      245.19     37.58 o 
  -2   6  16      542.94      546.55     28.23 o 
  -1   6  16      118.45      124.14     15.10 o 
   0   6  16      122.00      109.43     16.84 o 
   1   6  16      121.42      100.37     14.41 o 
   2   6  16      540.94      548.86     33.91 o 
   3   6  16      175.66      193.59     18.58 o 
   4   6  16       21.86       15.18     19.00 o 
   5   6  16       95.26       76.14     18.43 o 
   6   6  16       12.90        3.95     13.91 o 
   7   6  16       46.16       38.58     24.27 o 
   8   6  16       11.37        0.17     21.18 o 
  -7   7  16       24.42       25.58     13.41 o 
  -6   7  16        2.05      -13.18      8.78 o 
  -5   7  16       91.11       86.23     12.72 o 
  -4   7  16      352.79      352.98     18.70 o 
  -3   7  16       22.98       27.25     14.74 o 
  -2   7  16       72.56       55.40     16.37 o 
  -1   7  16       72.82       90.22     18.95 o 
   0   7  16       85.52      109.22     23.00 o 
   1   7  16       69.64       62.65     13.33 o 
   2   7  16       72.87       43.67     13.17 o 
   3   7  16       21.67       29.28     12.51 o 
   4   7  16      355.72      420.48     49.92 o 
   5   7  16       88.96      105.52     32.02 o 
   6   7  16        1.94      -11.54     22.63 o 
   7   7  16       25.08       34.69     28.80 o 
  -6   8  16       29.98       41.51     11.86 o 
  -5   8  16       26.66       36.01     11.09 o 
  -4   8  16       22.79       23.50     10.83 o 
  -3   8  16      162.22      166.29     24.01 o 
  -2   8  16        4.02      -11.92     13.62 o 
  -1   8  16       52.07       41.09     17.13 o 
   0   8  16       11.28       -5.57     13.93 o 
   1   8  16       53.23       33.20     16.72 o 
   2   8  16        3.73        9.67     15.15 o 
   3   8  16      162.11      125.92     25.21 o 
   4   8  16       23.55       48.12     26.66 o 
   5   8  16       27.16       32.16     26.49 o 
   6   8  16       29.05       42.92     30.08 o 
  -5   9  16       14.10        9.22     11.28 o 
  -4   9  16       40.29       57.40     12.24 o 
  -3   9  16       16.18       37.35     17.66 o 
  -2   9  16       29.64       42.49     16.46 o 
  -1   9  16      108.03      138.25     42.82 o 
   0   9  16       97.95       77.47     20.68 o 
   1   9  16      108.61      110.56     21.85 o 
   2   9  16       29.01       10.73     16.26 o 
   3   9  16       16.09       -3.28     17.42 o 
   4   9  16       40.27       30.10     25.55 o 
   5   9  16       14.66        3.17     24.71 o 
  -3  10  16       31.07       18.87     18.25 o 
  -2  10  16       47.62       55.96     20.21 o 
  -1  10  16        5.75      -21.38     14.90 o 
   0  10  16        1.77      -15.94     14.15 o 
   1  10  16        5.79      -19.74     15.75 o 
   2  10  16       47.50       24.03     40.69 o 
   3  10  16       31.71       39.30     31.33 o 
   1   0  17        6.85        5.07      6.28 o 
   2   0  17      256.42      268.12     13.91 o 
   3   0  17      255.57      295.39     13.07 o 
   4   0  17       30.11       34.25      8.46 o 
   5   0  17        0.57       -6.77      8.99 o 
   6   0  17        0.42      -17.27     11.51 o 
   7   0  17      464.66      346.38     34.23 o 
   8   0  17        6.93       -8.98     17.66 o 
   9   0  17      116.54      127.51     33.58 o 
  -9   1  17       59.42       74.01     19.98 o 
  -8   1  17       55.17       45.18     17.26 o 
  -7   1  17       43.19       31.47     12.62 o 
  -6   1  17      184.64      219.19     18.82 o 
  -5   1  17      166.67      171.32     20.01 o 
  -4   1  17        2.71        0.89      7.05 o 
  -3   1  17      112.99      109.01     14.69 o 
  -2   1  17      244.50      246.62     14.31 o 
  -1   1  17      298.90      304.32     13.33 o 
   0   1  17      323.95      283.53     15.72 o 
   1   1  17      298.90      301.55     12.98 o 
   2   1  17      242.60      243.31     12.90 o 
   3   1  17      116.27      111.27     11.24 o 
   4   1  17        2.23       -3.70      8.62 o 
   5   1  17      167.31      190.35     29.16 o 
   6   1  17      186.80      222.24     22.86 o 
   7   1  17       44.21       32.75     15.92 o 
   8   1  17       55.90       43.83     17.40 o 
   9   1  17       59.72       78.66     19.49 o 
  -9   2  17       11.59       10.56     13.72 o 
  -8   2  17       73.48       84.37     15.25 o 
  -7   2  17       26.31       22.65     12.26 o 
  -6   2  17      124.41      119.84     15.27 o 
  -5   2  17       23.28       22.48     10.84 o 
  -4   2  17       77.03       77.72     13.08 o 
  -3   2  17      878.58      915.66     25.18 o 
  -2   2  17      674.04      739.73     22.30 o 
  -1   2  17      603.83      594.09     30.80 o 
   0   2  17      257.10      254.26     15.23 o 
   1   2  17      611.61      617.50     17.81 o 
   2   2  17      667.15      698.65     23.44 o 
   3   2  17      877.95      887.12     37.93 o 
   4   2  17       77.35       75.06     17.75 o 
   5   2  17       25.05       17.93     10.75 o 
   6   2  17      126.63      104.64     14.73 o 
   7   2  17       25.64       16.62     14.84 o 
   8   2  17       74.11       92.20     21.96 o 
   9   2  17       12.16        9.02     16.37 o 
  -9   3  17       17.00       13.65     14.04 o 
  -8   3  17       60.41       87.16     16.48 o 
  -7   3  17       28.33        9.04     11.48 o 
  -6   3  17       86.72      100.22     14.50 o 
  -5   3  17      177.81      218.04     37.13 o 
  -4   3  17      160.70      134.96     19.28 o 
  -3   3  17       17.91        9.40     12.04 o 
  -2   3  17       94.39      108.94     12.73 o 
  -1   3  17     1229.14     1247.11     45.09 o 
   0   3  17      433.19      441.51     21.17 o 
   1   3  17     1225.68     1196.99     50.16 o 
   2   3  17       95.49       76.29     12.43 o 
   3   3  17       19.29       13.92      9.61 o 
   4   3  17      159.43      143.96     24.21 o 
   5   3  17      178.96      232.00     34.82 o 
   6   3  17       88.64       82.07     13.64 o 
   7   3  17       28.18       50.09     25.41 o 
   8   3  17       60.76       42.27     17.11 o 
   9   3  17       16.70        5.45     15.65 o 
  -8   4  17        9.65       -8.15     12.36 o 
  -7   4  17       49.29       16.71     12.53 o 
  -6   4  17       63.32       60.05     14.10 o 
  -5   4  17       17.61        0.30     10.47 o 
  -4   4  17      216.16      248.05     16.16 o 
  -3   4  17      365.32      387.16     23.50 o 
  -2   4  17      872.67      854.91     25.67 o 
  -1   4  17       96.23       79.13     12.51 o 
   0   4  17      102.26      143.77     14.80 o 
   1   4  17       96.80       82.53     12.74 o 
   2   4  17      888.10      866.97     47.71 o 
   3   4  17      366.79      376.81     30.22 o 
   4   4  17      209.73      226.77     23.23 o 
   5   4  17       18.44       20.51     14.29 o 
   6   4  17       61.67       65.72     13.84 o 
   7   4  17       50.81       41.17     13.37 o 
   8   4  17        9.59        7.11     15.11 o 
  -8   5  17        3.41       -5.93     12.80 o 
  -7   5  17       28.78       14.21     17.48 o 
  -6   5  17       22.72       20.11     12.35 o 
  -5   5  17        0.05       -4.50      8.29 o 
  -4   5  17       20.25       12.49      9.30 o 
  -3   5  17       29.52       16.12     13.07 o 
  -2   5  17      574.32      617.24     29.78 o 
  -1   5  17        6.01        7.23      9.46 o 
   0   5  17        0.95       13.26     10.23 o 
   1   5  17        5.66       -5.69      9.66 o 
   2   5  17      567.53      569.26     23.53 o 
   3   5  17       30.36       18.83     11.08 o 
   4   5  17       21.51       19.09     13.39 o 
   5   5  17        0.08       -5.29     11.92 o 
   6   5  17       23.88       17.23     14.71 o 
   7   5  17       28.64       19.30     15.09 o 
   8   5  17        3.68      -11.23     22.24 o 
  -7   6  17        5.71       -3.30     11.72 o 
  -6   6  17        8.40      -10.32     11.07 o 
  -5   6  17        0.96        9.42      9.35 o 
  -4   6  17       11.88       -1.72      8.60 o 
  -3   6  17       20.96       10.06     13.12 o 
  -2   6  17      181.67      179.91     22.07 o 
  -1   6  17      376.96      379.61     20.75 o 
   0   6  17       42.91       19.63     15.85 o 
   1   6  17      370.36      354.16     20.90 o 
   2   6  17      183.85      177.63     28.42 o 
   3   6  17       22.26        6.00     11.03 o 
   4   6  17       10.93       -9.99     13.19 o 
   5   6  17        0.91       -6.03     13.44 o 
   6   6  17        7.99       -1.19     14.30 o 
   7   6  17        5.95      -17.91     12.62 o 
  -7   7  17       52.86       50.76     14.92 o 
  -6   7  17        2.54        5.07     10.08 o 
  -5   7  17       23.87       17.00     10.17 o 
  -4   7  17      152.55      150.74     14.88 o 
  -3   7  17      156.30      181.66     52.42 o 
  -2   7  17       23.05       13.05     18.73 o 
  -1   7  17        6.54      -17.52     11.98 o 
   0   7  17      679.80      660.25     55.18 o 
   1   7  17        6.68        4.96     10.96 o 
   2   7  17       23.24       11.51     11.55 o 
   3   7  17      157.20      156.25     34.20 o 
   4   7  17      153.82      158.26     23.01 o 
   5   7  17       23.54       19.10     23.18 o 
   6   7  17        2.29       -0.17     24.10 o 
  -6   8  17       20.71        3.22     10.57 o 
  -5   8  17       10.82       -0.17     10.36 o 
  -4   8  17        1.04       -4.10      9.42 o 
  -3   8  17       69.87       68.53     18.91 o 
  -2   8  17        7.13       -7.87     13.99 o 
  -1   8  17       12.17        8.11     18.23 o 
   0   8  17       98.82      137.21     44.99 o 
   1   8  17       12.53        1.96     16.51 o 
   2   8  17        6.93       27.93     16.35 o 
   3   8  17       69.62       69.54     21.05 o 
   4   8  17        0.99      -15.96     21.65 o 
   5   8  17       11.68      -14.04     22.35 o 
   6   8  17       21.46      -15.51     25.32 o 
  -4   9  17        3.64        0.49     10.33 o 
  -3   9  17       16.35       10.70     16.65 o 
  -2   9  17       20.74       -9.03     14.17 o 
  -1   9  17      135.06      135.39     49.12 o 
   0   9  17       77.32       65.96     19.35 o 
   1   9  17      134.24      109.63     29.31 o 
   2   9  17       20.02        2.09     16.33 o 
   3   9  17       16.67       24.23     18.02 o 
   4   9  17        3.46      -14.48     23.04 o 
  -2  10  17        3.60       -1.34     16.70 o 
  -1  10  17       14.83        0.71     19.01 o 
   0  10  17       37.76       78.80     22.50 o 
   1  10  17       15.12       -0.44     19.31 o 
   2  10  17        3.92      -11.97     18.72 o 
   0   0  18       27.21        9.75      9.62 o 
   1   0  18        0.84       -9.31      6.20 o 
   2   0  18       47.28       54.62     12.51 o 
   3   0  18      195.01      202.58     13.07 o 
   4   0  18      312.18      372.68     20.46 o 
   5   0  18        7.18       -7.09     12.36 o 
   6   0  18      142.56      141.93     55.51 o 
   7   0  18      292.57      315.30     45.77 o 
   8   0  18        4.95       -7.31     13.70 o 
   9   0  18       20.00        4.32     16.51 o 
  -9   1  18       82.67      129.64     22.59 o 
  -8   1  18       76.45       96.07     20.90 o 
  -7   1  18        9.03        6.68     14.01 o 
  -6   1  18      268.43      298.79     21.93 o 
  -5   1  18      281.50      270.93     19.53 o 
  -4   1  18       90.00       69.06     10.55 o 
  -3   1  18      275.52      250.87     17.92 o 
  -2   1  18       24.23       37.72      9.61 o 
  -1   1  18      204.75      209.50     14.66 o 
   0   1  18       69.01       82.53      9.72 o 
   1   1  18      197.37      196.25     13.23 o 
   2   1  18       22.84       31.11      8.47 o 
   3   1  18      268.16      281.09     26.50 o 
   4   1  18       92.78       78.84     13.18 o 
   5   1  18      287.02      274.90     30.18 o 
   6   1  18      266.60      280.29     30.87 o 
   7   1  18        9.57       -1.01     13.38 o 
   8   1  18       74.78       97.55     20.46 o 
   9   1  18       82.98      119.88     22.98 o 
  -9   2  18       22.85       34.20     24.70 o 
  -8   2  18        3.63      -17.62     11.74 o 
  -7   2  18       17.78        4.15     11.65 o 
  -6   2  18      120.08      119.81     16.64 o 
  -5   2  18      349.18      382.30     21.31 o 
  -4   2  18      156.60      171.52     16.13 o 
  -3   2  18       54.92       52.57     10.39 o 
  -2   2  18      153.68      165.67     14.59 o 
  -1   2  18      266.17      286.46     15.40 o 
   0   2  18       11.15       -4.29      8.50 o 
   1   2  18      268.88      290.37     16.35 o 
   2   2  18      156.05      189.01     16.89 o 
   3   2  18       57.21       38.32     11.57 o 
   4   2  18      154.32      154.59     16.21 o 
   5   2  18      347.47      370.13     19.14 o 
   6   2  18      119.80      116.50     19.06 o 
   7   2  18       18.65       26.54     24.60 o 
   8   2  18        3.45        6.00     17.07 o 
   9   2  18       23.27       44.60     18.62 o 
  -8   3  18       17.97        7.41     16.95 o 
  -7   3  18      101.41      118.71     17.11 o 
  -6   3  18      115.40      100.70     17.84 o 
  -5   3  18        2.01      -14.04      9.40 o 
  -4   3  18      160.54      134.10     15.28 o 
  -3   3  18       67.51       44.32     25.48 o 
  -2   3  18       35.46       27.03      9.45 o 
  -1   3  18      158.41      192.74     15.89 o 
   0   3  18     1216.58     1264.00     73.90 o 
   1   3  18      156.75      180.24     23.38 o 
   2   3  18       32.24       28.39     10.88 o 
   3   3  18       67.93       74.32     12.97 o 
   4   3  18      164.35      172.42     21.11 o 
   5   3  18        2.32      -13.94      9.30 o 
   6   3  18      117.44      103.44     15.17 o 
   7   3  18      100.69      109.55     31.65 o 
   8   3  18       18.35       27.63     16.87 o 
  -8   4  18        6.73       17.65     13.20 o 
  -7   4  18        3.01      -15.54     11.00 o 
  -6   4  18        2.38        0.50     10.79 o 
  -5   4  18       23.86       12.10     11.11 o 
  -4   4  18      108.59      120.30     15.93 o 
  -3   4  18       57.62       48.24     14.55 o 
  -2   4  18       57.05       54.27     12.33 o 
  -1   4  18      354.24      335.63     18.01 o 
   0   4  18     1532.96     1506.86     52.07 o 
   1   4  18      348.40      356.96     19.85 o 
   2   4  18       55.71       59.68     12.82 o 
   3   4  18       59.41       61.01     12.54 o 
   4   4  18      110.26      104.89     18.31 o 
   5   4  18       24.01        4.10     13.27 o 
   6   4  18        2.07       -5.64     12.78 o 
   7   4  18        3.02       18.79     20.18 o 
   8   4  18        6.93       -0.10     14.12 o 
  -8   5  18       74.69       87.10     17.69 o 
  -7   5  18        1.93      -18.27     12.42 o 
  -6   5  18       26.37       12.05     11.72 o 
  -5   5  18       72.52       86.03     15.10 o 
  -4   5  18      123.59      132.52     13.45 o 
  -3   5  18      165.90      180.22     21.75 o 
  -2   5  18      107.08      100.81     18.41 o 
  -1   5  18      196.72      219.07     21.20 o 
   0   5  18      650.56      586.34     28.68 o 
   1   5  18      193.15      186.97     21.50 o 
   2   5  18      107.78       98.56     14.84 o 
   3   5  18      167.46      158.62     21.56 o 
   4   5  18      124.20      116.80     27.81 o 
   5   5  18       70.61       41.16     16.79 o 
   6   5  18       25.20       14.52     15.10 o 
   7   5  18        1.70      -18.71     12.47 o 
   8   5  18       75.86       77.25     29.66 o 
  -7   6  18       26.25       11.90     13.26 o 
  -6   6  18       15.61       10.60     12.07 o 
  -5   6  18       87.78      106.81     17.55 o 
  -4   6  18      105.09      126.62     13.63 o 
  -3   6  18       83.57       98.86     19.49 o 
  -2   6  18        9.05       -2.36     13.48 o 
  -1   6  18        4.58        4.68     12.33 o 
   0   6  18        3.92       -1.55     10.19 o 
   1   6  18        4.68        3.04     10.47 o 
   2   6  18        9.25       -2.07     11.00 o 
   3   6  18       82.43       72.19     14.95 o 
   4   6  18      103.20       89.56     19.69 o 
   5   6  18       88.94       87.55     19.45 o 
   6   6  18       16.00       -0.88     14.14 o 
   7   6  18       25.78       27.91     18.30 o 
  -6   7  18       42.58       48.97     12.32 o 
  -5   7  18       78.93       65.15     12.42 o 
  -4   7  18       29.05       24.00     10.62 o 
  -3   7  18      198.96      266.85     41.76 o 
  -2   7  18      147.70      173.91     24.71 o 
  -1   7  18        0.30      -13.44     13.24 o 
   0   7  18       37.38       29.57     19.42 o 
   1   7  18        0.12      -16.20     10.80 o 
   2   7  18      148.22      128.72     17.60 o 
   3   7  18      201.19      213.41     28.07 o 
   4   7  18       28.25       15.30     16.67 o 
   5   7  18       80.53       69.96     28.83 o 
   6   7  18       43.24       25.21     26.91 o 
  -5   8  18       12.64       16.22     11.49 o 
  -4   8  18       25.55       12.81     10.78 o 
  -3   8  18       21.44        2.72     15.43 o 
  -2   8  18       48.00       33.50     16.84 o 
  -1   8  18       63.52       63.77     20.19 o 
   0   8  18        9.56       -0.74     15.09 o 
   1   8  18       62.43       78.37     19.75 o 
   2   8  18       49.24       18.48     17.42 o 
   3   8  18       21.84       -7.65     15.61 o 
   4   8  18       24.95        8.34     24.68 o 
   5   8  18       13.30       14.59     25.29 o 
  -4   9  18        0.68       -2.19     11.63 o 
  -3   9  18        6.95       -3.86     15.32 o 
  -2   9  18       25.78       33.12     22.08 o 
  -1   9  18       82.04       83.06     21.18 o 
   0   9  18        4.70        1.15     16.51 o 
   1   9  18       80.16       99.71     23.42 o 
   2   9  18       25.29       22.35     32.67 o 
   3   9  18        6.45      -14.09     16.60 o 
   4   9  18        0.82      -16.82     22.13 o 
   0  10  18       13.49        1.32     18.96 o 
   1   0  19      355.43      343.98     14.45 o 
   2   0  19      126.07      127.12     12.13 o 
   3   0  19      206.31      227.97     16.14 o 
   4   0  19      129.06      158.63     20.42 o 
   5   0  19      342.91      306.79     24.20 o 
   6   0  19        0.02       -7.90     13.39 o 
   7   0  19        3.27      -19.69     13.14 o 
   8   0  19        4.74        4.66     14.36 o 
  -8   1  19       43.18       37.98     18.57 o 
  -7   1  19      157.52      215.86     25.84 o 
  -6   1  19      138.00      179.40     23.10 o 
  -5   1  19       59.99       53.93     13.19 o 
  -4   1  19       55.65       80.15     13.24 o 
  -3   1  19       26.65       42.09     11.02 o 
  -2   1  19       45.24       36.72     10.16 o 
  -1   1  19       96.46       91.37     12.55 o 
   0   1  19       17.61        9.58      8.46 o 
   1   1  19       95.41       96.71     10.93 o 
   2   1  19       45.16       41.43      9.35 o 
   3   1  19       26.42       25.06      9.17 o 
   4   1  19       56.82       77.85     13.67 o 
   5   1  19       60.94       58.51     16.45 o 
   6   1  19      138.62      141.65     39.14 o 
   7   1  19      157.60      227.70     26.57 o 
   8   1  19       42.78       41.63     18.68 o 
  -8   2  19        6.63        6.97     15.03 o 
  -7   2  19       24.11        9.32     12.89 o 
  -6   2  19      107.06       90.41     16.33 o 
  -5   2  19        5.61       14.07     10.89 o 
  -4   2  19      104.57      124.08     15.26 o 
  -3   2  19       18.68        7.08      8.78 o 
  -2   2  19      338.31      316.27     17.54 o 
  -1   2  19      396.78      390.59     17.98 o 
   0   2  19        9.08       -6.52      7.98 o 
   1   2  19      404.33      395.89     18.42 o 
   2   2  19      348.28      316.34     17.12 o 
   3   2  19       18.45        7.14      9.38 o 
   4   2  19      106.58       95.34     14.17 o 
   5   2  19        6.15       13.84     11.13 o 
   6   2  19      107.23      106.45     19.37 o 
   7   2  19       24.96        5.56     15.45 o 
   8   2  19        6.26       -3.03     15.44 o 
  -8   3  19       12.21        8.98     17.30 o 
  -7   3  19        1.37      -12.98     11.41 o 
  -6   3  19       52.22       44.83     14.44 o 
  -5   3  19       74.05       92.83     21.15 o 
  -4   3  19      109.12      115.50     19.43 o 
  -3   3  19      145.91      189.82     21.51 o 
  -2   3  19      207.30      204.39     21.47 o 
  -1   3  19       47.56       43.53     11.34 o 
   0   3  19      316.61      315.93     18.08 o 
   1   3  19       47.58       53.57     11.80 o 
   2   3  19      209.34      224.54     18.25 o 
   3   3  19      144.24      149.28     15.78 o 
   4   3  19      111.86      103.54     17.42 o 
   5   3  19       73.24       60.25     15.68 o 
   6   3  19       52.89       65.65     16.39 o 
   7   3  19        1.40       -2.37     13.94 o 
   8   3  19       12.27       19.91     18.23 o 
  -7   4  19       75.53      104.77     18.23 o 
  -6   4  19       46.76       53.96     14.35 o 
  -5   4  19       26.56       31.68     12.44 o 
  -4   4  19       24.79       10.44     10.68 o 
  -3   4  19       90.31      105.68     18.60 o 
  -2   4  19      194.94      223.27     23.20 o 
  -1   4  19      157.69      169.48     16.47 o 
   0   4  19     1165.69     1092.43     52.06 o 
   1   4  19      157.42      176.34     17.07 o 
   2   4  19      188.18      214.10     18.54 o 
   3   4  19       91.05       80.83     13.66 o 
   4   4  19       24.20       16.35     13.04 o 
   5   4  19       27.18       23.68     14.53 o 
   6   4  19       48.55       77.73     17.99 o 
   7   4  19       74.88       58.23     26.35 o 
  -7   5  19        0.63      -13.07     11.40 o 
  -6   5  19      107.54       83.98     19.41 o 
  -5   5  19       36.85       31.74     13.27 o 
  -4   5  19       34.36       23.76     18.52 o 
  -3   5  19       66.41       66.14     17.12 o 
  -2   5  19      146.32      170.02     21.69 o 
  -1   5  19      146.10      154.30     26.87 o 
   0   5  19      225.52      314.88     33.81 o 
   1   5  19      145.63      150.99     17.28 o 
   2   5  19      148.31      135.20     17.33 o 
   3   5  19       67.01       50.80     13.36 o 
   4   5  19       33.92       38.39     14.97 o 
   5   5  19       37.07       45.73     16.53 o 
   6   5  19      105.36       76.68     25.92 o 
   7   5  19        0.66      -11.67     13.67 o 
  -6   6  19        9.51        0.25     12.57 o 
  -5   6  19       10.82       -0.58     12.06 o 
  -4   6  19        8.84        2.74     11.05 o 
  -3   6  19       42.53       67.94     21.32 o 
  -2   6  19       78.38       78.66     19.43 o 
  -1   6  19      141.08      115.96     27.85 o 
   0   6  19       19.99       -7.89      9.75 o 
   1   6  19      143.43      118.62     16.27 o 
   2   6  19       76.34       71.11     14.83 o 
   3   6  19       41.54       47.53     13.42 o 
   4   6  19        8.80       -1.69     13.81 o 
   5   6  19       10.14        3.27     15.53 o 
   6   6  19        9.49        3.60     14.74 o 
  -5   7  19        2.78       -7.98     12.43 o 
  -4   7  19       31.84       33.26     22.12 o 
  -3   7  19      133.38      147.86     31.31 o 
  -2   7  19      100.38       99.65     20.63 o 
  -1   7  19        5.41        0.75     15.43 o 
   0   7  19       14.09       -8.91     15.52 o 
   1   7  19        5.60       -7.29     11.05 o 
   2   7  19      100.84       66.75     15.34 o 
   3   7  19      133.52      143.29     18.94 o 
   4   7  19       31.28       18.04     16.64 o 
   5   7  19        2.67      -17.35     14.70 o 
  -4   8  19       28.81       20.14     13.89 o 
  -3   8  19        1.49       -5.57     16.31 o 
  -2   8  19        7.39        0.74     17.83 o 
  -1   8  19       17.10       25.85     18.30 o 
   0   8  19        0.04      -15.22     15.02 o 
   1   8  19       17.10        7.87     16.00 o 
   2   8  19        7.59        4.29     17.52 o 
   3   8  19        1.80      -22.17     17.09 o 
   4   8  19       28.28        8.26     24.29 o 
  -2   9  19       11.28       -5.17     17.46 o 
  -1   9  19       16.39       -3.63     16.63 o 
   0   9  19       10.14        6.92     18.38 o 
   1   9  19       16.68        7.12     17.82 o 
   2   9  19       11.31      -10.38     16.61 o 
   0   0  20       68.58       60.12     14.34 o 
   1   0  20      252.41      270.91     27.96 o 
   2   0  20        3.70       -5.09      8.26 o 
   3   0  20      810.04      747.78     30.12 o 
   4   0  20      328.91      332.24     43.40 o 
   5   0  20        4.85       -8.71     12.71 o 
   6   0  20        1.26      -13.22     13.65 o 
   7   0  20       20.50       -3.12     14.74 o 
   8   0  20        2.14        5.93     18.73 o 
  -8   1  20        0.32        5.77     16.81 o 
  -7   1  20       79.46       82.63     20.37 o 
  -6   1  20      104.39      117.50     21.05 o 
  -5   1  20       27.06       13.42     18.30 o 
  -4   1  20      221.84      208.00     22.98 o 
  -3   1  20      299.62      330.30     24.12 o 
  -2   1  20      128.69      143.18     14.79 o 
  -1   1  20      326.01      328.30     20.83 o 
   0   1  20      509.86      518.05     20.90 o 
   1   1  20      321.54      318.43     16.96 o 
   2   1  20      128.95      153.08     13.38 o 
   3   1  20      308.78      309.91     15.08 o 
   4   1  20      218.22      239.25     18.90 o 
   5   1  20       25.23       19.07     14.43 o 
   6   1  20      105.40      140.46     23.70 o 
   7   1  20       79.67       59.59     34.58 o 
   8   1  20        0.35       22.15     16.28 o 
  -8   2  20       15.10       15.08     16.39 o 
  -7   2  20        2.73      -10.05     13.25 o 
  -6   2  20       72.17       50.10     14.25 o 
  -5   2  20      457.00      451.61     22.35 o 
  -4   2  20      202.79      224.36     22.44 o 
  -3   2  20      202.74      257.58     25.59 o 
  -2   2  20      277.14      267.83     17.04 o 
  -1   2  20        0.82        1.90      9.05 o 
   0   2  20      108.96       88.19     12.88 o 
   1   2  20        0.91        9.53      9.26 o 
   2   2  20      276.17      306.28     19.35 o 
   3   2  20      200.04      257.89     19.48 o 
   4   2  20      205.89      261.57     23.93 o 
   5   2  20      462.35      468.25     32.97 o 
   6   2  20       71.59       43.07     17.08 o 
   7   2  20        3.09        0.14     14.94 o 
   8   2  20       15.12        2.84     16.47 o 
  -7   3  20        9.78        0.91     12.65 o 
  -6   3  20       36.27       36.35     13.31 o 
  -5   3  20      146.73      193.59     19.04 o 
  -4   3  20       67.51       47.34     18.31 o 
  -3   3  20        0.08      -10.98     12.10 o 
  -2   3  20      492.28      492.17     21.22 o 
  -1   3  20      128.72      175.71     21.31 o 
   0   3  20       52.57       59.33     12.11 o 
   1   3  20      130.71      170.99     24.30 o 
   2   3  20      484.69      512.23     35.23 o 
   3   3  20        0.12       -9.45      9.25 o 
   4   3  20       68.85       45.12     15.77 o 
   5   3  20      146.06      188.79     56.50 o 
   6   3  20       35.19       16.01     20.79 o 
   7   3  20        9.79        0.06     19.74 o 
  -7   4  20        6.64       -5.70     12.66 o 
  -6   4  20       61.07       91.51     16.85 o 
  -5   4  20       46.94       41.34     13.17 o 
  -4   4  20       40.66       48.24     12.88 o 
  -3   4  20       10.83       -8.89     11.95 o 
  -2   4  20       20.69        9.41     13.61 o 
  -1   4  20      180.89      190.68     17.99 o 
   0   4  20       27.62       18.80     10.96 o 
   1   4  20      180.67      176.83     17.27 o 
   2   4  20       20.52        9.60     10.49 o 
   3   4  20       10.76       -4.68     10.15 o 
   4   4  20       40.84       42.13     18.10 o 
   5   4  20       46.78       38.47     17.18 o 
   6   4  20       62.44       75.56     18.39 o 
   7   4  20        6.65      -16.96     18.93 o 
  -6   5  20       25.97       36.70     13.92 o 
  -5   5  20       17.15       16.65     12.10 o 
  -4   5  20      224.95      208.17     19.18 o 
  -3   5  20        9.89       -1.18     15.39 o 
  -2   5  20       30.93        8.60     13.81 o 
  -1   5  20      290.52      308.32     20.41 o 
   0   5  20      759.61      778.27     48.72 o 
   1   5  20      289.40      283.68     21.13 o 
   2   5  20       28.63        9.44     10.73 o 
   3   5  20        9.20        9.70     11.34 o 
   4   5  20      229.18      203.99     52.65 o 
   5   5  20       17.44       29.84     16.29 o 
   6   5  20       24.94        3.02     15.12 o 
  -6   6  20        2.89      -12.63     12.52 o 
  -5   6  20       33.37       42.71     13.97 o 
  -4   6  20       37.16       26.50     12.79 o 
  -3   6  20       23.74       19.44     15.70 o 
  -2   6  20        7.80        9.48     16.18 o 
  -1   6  20       56.69       33.26     16.23 o 
   0   6  20      123.06      101.54     16.81 o 
   1   6  20       57.31       34.33     13.50 o 
   2   6  20        7.84       -3.26     10.73 o 
   3   6  20       22.94       28.98     13.87 o 
   4   6  20       38.07       35.26     16.16 o 
   5   6  20       34.14       21.70     16.21 o 
   6   6  20        2.71       -4.18     16.65 o 
  -5   7  20        0.92      -14.13     13.40 o 
  -4   7  20        7.31        3.36     12.19 o 
  -3   7  20       20.74        7.43     16.28 o 
  -2   7  20       17.02       10.55     16.22 o 
  -1   7  20      316.46      386.23     30.01 o 
   0   7  20       13.26       24.23     24.29 o 
   1   7  20      318.45      355.09     32.34 o 
   2   7  20       16.78        8.69     12.73 o 
   3   7  20       20.67       13.34     13.80 o 
   4   7  20        7.43      -16.22     14.79 o 
   5   7  20        1.03       -8.37     20.12 o 
  -3   8  20       31.32       14.37     18.49 o 
  -2   8  20       53.75       33.35     18.11 o 
  -1   8  20        5.88        4.42     16.44 o 
   0   8  20       12.79        9.02     17.08 o 
   1   8  20        6.02      -15.91     15.09 o 
   2   8  20       54.01       69.13     22.24 o 
   3   8  20       30.91        6.91     18.28 o 
   1   0  21       19.69       44.95     11.62 o 
   2   0  21        0.92      -12.23      8.15 o 
   3   0  21       17.84       23.37     10.91 o 
   4   0  21       13.49      -11.70     12.22 o 
   5   0  21       56.94       53.81     31.15 o 
   6   0  21        2.61      -12.60     13.76 o 
   7   0  21        5.30       -2.20     16.02 o 
  -7   1  21       39.17       41.63     17.83 o 
  -6   1  21      106.60      137.82     22.75 o 
  -5   1  21       66.05       92.03     50.81 o 
  -4   1  21       57.73       54.61     16.11 o 
  -3   1  21        5.00       12.41     10.45 o 
  -2   1  21       25.17       25.54     10.61 o 
  -1   1  21       85.42       99.37     13.40 o 
   0   1  21        0.04        1.33      8.89 o 
   1   1  21       86.42      102.12     20.34 o 
   2   1  21       25.84        7.87      9.87 o 
   3   1  21        5.14       -3.19     10.58 o 
   4   1  21       57.59       52.60     21.42 o 
   5   1  21       64.60       47.81     25.09 o 
   6   1  21      106.45      116.84     34.65 o 
   7   1  21       38.46       49.19     18.71 o 
  -7   2  21        1.86       -6.95     15.36 o 
  -6   2  21       14.96        4.66     16.87 o 
  -5   2  21       47.65       83.17     19.77 o 
  -4   2  21        8.37        7.68     10.92 o 
  -3   2  21       99.58       94.97     18.34 o 
  -2   2  21       63.20       64.52     13.03 o 
  -1   2  21        0.06      -10.94      9.56 o 
   0   2  21       12.14       11.90     10.03 o 
   1   2  21        0.01      -12.51      8.34 o 
   2   2  21       62.05       59.82     15.46 o 
   3   2  21      101.16      103.25     14.75 o 
   4   2  21        9.18       -6.26     12.23 o 
   5   2  21       48.18       41.46     15.29 o 
   6   2  21       15.58       18.07     20.93 o 
   7   2  21        1.93      -15.05     14.32 o 
  -7   3  21        5.49       -3.47     15.55 o 
  -6   3  21       96.07      110.17     17.03 o 
  -5   3  21       12.10      -15.08     10.05 o 
  -4   3  21       52.80       30.87     21.33 o 
  -3   3  21       69.80       61.02     16.82 o 
  -2   3  21       34.93       20.55     10.20 o 
  -1   3  21       92.65       99.96     14.26 o 
   0   3  21       12.54        0.41      9.74 o 
   1   3  21       91.52      117.67     15.50 o 
   2   3  21       34.38       43.64     12.44 o 
   3   3  21       70.81       79.96     14.17 o 
   4   3  21       51.26       59.81     16.40 o 
   5   3  21       12.48      -14.30     11.83 o 
   6   3  21       95.51       92.26     29.35 o 
   7   3  21        5.29       -0.25     22.04 o 
  -6   4  21       41.89       32.02     14.68 o 
  -5   4  21        2.19      -15.06     10.69 o 
  -4   4  21       70.62       67.45     21.43 o 
  -3   4  21       45.94       42.78     16.22 o 
  -2   4  21      165.77      191.92     33.04 o 
  -1   4  21        4.46        2.53      9.72 o 
   0   4  21        0.02      -11.36      9.60 o 
   1   4  21        4.41      -16.45     11.64 o 
   2   4  21      172.49      179.31     18.64 o 
   3   4  21       45.78       21.69     12.03 o 
   4   4  21       70.69       42.04     15.95 o 
   5   4  21        2.06       -8.58     13.61 o 
   6   4  21       41.89       54.82     19.08 o 
  -6   5  21       16.87       17.88     13.97 o 
  -5   5  21       44.74       69.82     14.95 o 
  -4   5  21       93.35      118.03     22.21 o 
  -3   5  21       10.78       17.39     15.47 o 
  -2   5  21       44.47       34.62     16.13 o 
  -1   5  21       16.46       11.22     14.71 o 
   0   5  21       37.27       33.87     13.16 o 
   1   5  21       15.95        4.95     11.78 o 
   2   5  21       45.26       34.09     12.98 o 
   3   5  21       11.16        4.41     11.69 o 
   4   5  21       91.84      121.00     21.10 o 
   5   5  21       45.91       52.51     21.24 o 
   6   5  21       16.57        3.03     16.12 o 
  -5   6  21       20.48       11.24     12.17 o 
  -4   6  21       72.40       53.61     14.25 o 
  -3   6  21       70.42       65.99     19.29 o 
  -2   6  21       36.73       15.11     16.07 o 
  -1   6  21        3.25      -18.26     13.72 o 
   0   6  21       24.67       16.42     12.30 o 
   1   6  21        3.01       -0.65     11.39 o 
   2   6  21       37.53       26.60     13.05 o 
   3   6  21       69.02       57.34     15.00 o 
   4   6  21       71.06       85.08     19.90 o 
   5   6  21       20.66       16.34     16.50 o 
  -4   7  21       11.02       -5.08     13.91 o 
  -3   7  21        4.32      -14.78     14.67 o 
  -2   7  21        6.55        0.88     15.25 o 
  -1   7  21       99.22      130.52     23.56 o 
   0   7  21        1.60       -8.44     14.89 o 
   1   7  21       98.09      108.78     17.73 o 
   2   7  21        6.69       -8.85     11.72 o 
   3   7  21        4.66      -14.85     11.22 o 
   4   7  21       10.76       10.52     16.53 o 
  -2   8  21       27.35       34.58     27.48 o 
  -1   8  21        1.00      -20.46     16.66 o 
   0   8  21       82.36       69.68     22.72 o 
   1   8  21        1.37       -2.57     25.64 o 
   2   8  21       26.89       14.38     18.25 o 
   0   0  22      373.91      377.78     33.05 o 
   1   0  22       15.02       23.04     12.92 o 
   2   0  22       93.65      103.23     14.79 o 
   3   0  22      107.83      115.12     15.15 o 
   4   0  22       45.90       51.65     17.06 o 
   5   0  22       25.11       31.91     20.21 o 
   6   0  22        1.70      -24.15     16.65 o 
   7   0  22       32.91       57.75     34.83 o 
  -6   1  22       46.52       42.70     17.46 o 
  -5   1  22       22.84       26.49     15.54 o 
  -4   1  22       92.86       99.02     20.13 o 
  -3   1  22      130.02      126.37     15.90 o 
  -2   1  22       29.81       29.09     11.94 o 
  -1   1  22      115.10      147.81     16.14 o 
   0   1  22       19.74        1.00      9.19 o 
   1   1  22      112.37      164.61     50.91 o 
   2   1  22       29.92       34.20     14.09 o 
   3   1  22      126.56      118.20     21.85 o 
   4   1  22       94.19       60.96     16.96 o 
   5   1  22       22.36        5.48     17.12 o 
   6   1  22       45.83       47.45     17.97 o 
  -6   2  22        3.91       24.52     16.82 o 
  -5   2  22       74.52       96.50     21.08 o 
  -4   2  22       25.50       21.47     16.18 o 
  -3   2  22       73.24       49.49     17.40 o 
  -2   2  22       15.13       10.09     10.39 o 
  -1   2  22       23.11       20.99     13.41 o 
   0   2  22       18.74       31.29     11.90 o 
   1   2  22       23.97       21.52     11.40 o 
   2   2  22       16.10        5.89     10.00 o 
   3   2  22       75.26       44.95     12.91 o 
   4   2  22       26.65       24.01     14.18 o 
   5   2  22       72.72       88.53     26.63 o 
   6   2  22        4.22        2.86     20.18 o 
  -6   3  22       23.66       27.54     17.74 o 
  -5   3  22       25.90       17.98     13.27 o 
  -4   3  22       30.90       11.79     11.82 o 
  -3   3  22        6.43      -13.36     20.46 o 
  -2   3  22       38.97       42.68     16.63 o 
  -1   3  22       44.20       38.87     11.97 o 
   0   3  22       73.66       70.63     14.27 o 
   1   3  22       43.51       51.13     13.34 o 
   2   3  22       39.55       36.19     12.78 o 
   3   3  22        6.30      -14.16      9.44 o 
   4   3  22       29.70       30.02     15.01 o 
   5   3  22       26.16       24.52     15.18 o 
   6   3  22       23.13       -8.73     22.49 o 
  -5   4  22        4.01        3.06     12.66 o 
  -4   4  22       82.34       76.76     15.60 o 
  -3   4  22       23.36        3.91     15.20 o 
  -2   4  22       52.78       72.51     18.83 o 
  -1   4  22       28.06       21.83     11.31 o 
   0   4  22       38.98       27.66     12.30 o 
   1   4  22       29.45       19.93     11.94 o 
   2   4  22       51.64       47.38     13.66 o 
   3   4  22       24.15       19.42     11.69 o 
   4   4  22       81.13       45.00     16.40 o 
   5   4  22        3.91       -1.14     13.91 o 
  -5   5  22      231.74      356.67     58.11 o 
  -4   5  22       74.97       67.05     15.37 o 
  -3   5  22        3.53       -7.50     13.80 o 
  -2   5  22      107.00      153.02     46.17 o 
  -1   5  22       12.45       -1.86     16.30 o 
   0   5  22       95.44      114.94     18.30 o 
   1   5  22       13.38        9.69     11.93 o 
   2   5  22      107.61       73.78     19.01 o 
   3   5  22        3.19        1.52     11.50 o 
   4   5  22       73.82       84.30     31.15 o 
   5   5  22      231.18      275.50     28.48 o 
  -4   6  22       43.61       29.43     15.75 o 
  -3   6  22       26.79       26.04     16.90 o 
  -2   6  22       38.04       61.70     18.58 o 
  -1   6  22       13.91       19.64     16.17 o 
   0   6  22       68.96       50.57     19.21 o 
   1   6  22       13.50       20.33     13.61 o 
   2   6  22       37.30       17.76     13.49 o 
   3   6  22       26.33       22.26     13.96 o 
   4   6  22       43.40       39.24     17.96 o 
  -2   7  22       12.30       21.29     17.49 o 
  -1   7  22      107.94      119.71     23.83 o 
   0   7  22        8.78        7.80     17.12 o 
   1   7  22      106.99      112.57     28.92 o 
   2   7  22       12.27       15.34     14.55 o 
   1   0  23       11.78       10.51     12.63 o 
   2   0  23       34.06       24.48     15.76 o 
   3   0  23        6.48        4.06     12.22 o 
   4   0  23       30.75       31.91     18.78 o 
   5   0  23       50.12       50.59     18.40 o 
   6   0  23       35.66       67.07     32.93 o 
  -6   1  23        7.50      -23.47     15.71 o 
  -5   1  23       18.12       -4.17     14.96 o 
  -4   1  23       26.19       46.09     16.94 o 
  -3   1  23       72.98       78.34     18.91 o 
  -2   1  23       37.67       25.96     11.93 o 
  -1   1  23       15.55       14.95     11.11 o 
   0   1  23      139.16      136.53     18.95 o 
   1   1  23       15.19       10.19     14.33 o 
   2   1  23       35.88       41.92     17.91 o 
   3   1  23       72.09       89.60     18.38 o 
   4   1  23       25.87       16.54     20.93 o 
   5   1  23       18.54        8.34     18.99 o 
   6   1  23        7.08      -18.73     19.07 o 
  -5   2  23        5.48       10.45     17.09 o 
  -4   2  23        4.79        2.36     20.08 o 
  -3   2  23       12.47       26.25     16.53 o 
  -2   2  23       95.34      113.94     16.14 o 
  -1   2  23      216.77      265.05     20.84 o 
   0   2  23       34.19       42.59     12.55 o 
   1   2  23      216.73      258.12     19.47 o 
   2   2  23       94.53      124.15     16.59 o 
   3   2  23       12.77       11.64     13.56 o 
   4   2  23        4.38       -3.29     13.45 o 
   5   2  23        5.20      -13.65     18.37 o 
  -5   3  23       27.81       27.92     17.69 o 
  -4   3  23       94.48      103.39     16.63 o 
  -3   3  23       18.26       -1.37     14.90 o 
  -2   3  23       30.10       25.22     15.69 o 
  -1   3  23      118.84      121.67     16.90 o 
   0   3  23        0.17      -13.48      9.77 o 
   1   3  23      117.08      122.21     16.59 o 
   2   3  23       30.61        4.61     11.85 o 
   3   3  23       17.96        1.18     11.94 o 
   4   3  23       94.74      105.53     19.91 o 
   5   3  23       26.90       12.24     15.17 o 
  -5   4  23        8.43        2.70     12.86 o 
  -4   4  23        0.91       -4.03     11.49 o 
  -3   4  23       93.58       70.15     19.84 o 
  -2   4  23       12.41        9.85     15.01 o 
  -1   4  23       12.51       -7.05     13.64 o 
   0   4  23      128.65      162.81     18.47 o 
   1   4  23       12.28        2.07     11.74 o 
   2   4  23       12.26       16.65     13.87 o 
   3   4  23       92.56       82.22     16.24 o 
   4   4  23        0.72        7.26     15.15 o 
   5   4  23        8.70        9.89     20.75 o 
  -4   5  23       33.25       34.64     18.51 o 
  -3   5  23       38.73       39.84     31.49 o 
  -2   5  23       55.69       22.21     17.68 o 
  -1   5  23      152.08      214.40     40.35 o 
   0   5  23        0.83        7.59     12.16 o 
   1   5  23      152.45      195.24     22.07 o 
   2   5  23       55.40       41.08     14.88 o 
   3   5  23       39.00       24.25     14.08 o 
   4   5  23       34.01       18.62     16.22 o 
  -2   6  23       27.70       59.94     33.08 o 
  -1   6  23       47.77       86.86     22.78 o 
   0   6  23       30.61       44.11     20.10 o 
   1   6  23       48.59       65.57     16.30 o 
   2   6  23       27.40       21.04     14.37 o 
   0   0  24      143.03      134.87     27.96 o 
   1   0  24       50.64       38.48     16.24 o 
   2   0  24       37.85       39.02     27.12 o 
   3   0  24      102.82      141.12     21.19 o 
   4   0  24        1.06      -13.51     19.04 o 
   5   0  24       11.18        3.28     20.24 o 
  -5   1  24       11.07        0.74     16.08 o 
  -4   1  24       37.75       42.92     18.25 o 
  -3   1  24       36.80       52.30     18.28 o 
  -2   1  24       46.67       35.06     14.37 o 
  -1   1  24       68.08       48.13     15.60 o 
   0   1  24      183.36      193.12     23.65 o 
   1   1  24       70.47       39.68     16.25 o 
   2   1  24       46.64       35.03     15.68 o 
   3   1  24       36.72       29.34     15.08 o 
   4   1  24       37.06       15.01     20.49 o 
   5   1  24       10.82       -0.92     20.37 o 
  -5   2  24        5.07        4.81     17.06 o 
  -4   2  24       75.28       69.85     21.22 o 
  -3   2  24       30.69       29.36     40.90 o 
  -2   2  24       22.32       35.80     16.98 o 
  -1   2  24       56.22       84.73     23.15 o 
   0   2  24       59.93       49.49     17.31 o 
   1   2  24       58.11       56.81     16.48 o 
   2   2  24       22.36       19.86     14.48 o 
   3   2  24       29.21       24.08     17.96 o 
   4   2  24       74.64       98.43     20.25 o 
   5   2  24        5.06        1.47     20.88 o 
  -4   3  24        6.13        2.05     17.04 o 
  -3   3  24       59.17       62.76     19.82 o 
  -2   3  24       18.04        0.17     15.59 o 
  -1   3  24        0.73        7.20     11.64 o 
   0   3  24       24.13       39.83     13.43 o 
   1   3  24        0.71       -1.72     12.01 o 
   2   3  24       17.03       13.36     13.11 o 
   3   3  24       59.90       45.24     14.34 o 
   4   3  24        6.44       -0.04     14.33 o 
  -3   4  24        9.63       -0.41     16.53 o 
  -2   4  24       12.71        3.81     23.92 o 
  -1   4  24       66.59       66.02     20.23 o 
   0   4  24        5.01      -14.93     10.31 o 
   1   4  24       69.41       52.34     14.65 o 
   2   4  24       12.54        1.71     12.23 o 
   3   4  24        9.03       -6.49     13.36 o 
  -2   5  24       18.49       39.25     19.54 o 
  -1   5  24       23.30       13.56     16.45 o 
   0   5  24       38.50       40.10     24.67 o 
   1   5  24       22.74        4.36     12.61 o 
   2   5  24       18.51       38.44     14.79 o 
   1   0  25       36.09       57.07     19.93 o 
   2   0  25        7.61       -5.76     12.45 o 
   3   0  25       10.27      -11.54     18.65 o 
   4   0  25       16.00        3.45     20.65 o 
  -4   1  25       29.46       19.54     18.09 o 
  -3   1  25       39.71       57.98     26.02 o 
  -2   1  25       37.34       27.81     16.14 o 
  -1   1  25        5.61      -11.12     12.36 o 
   0   1  25        5.43       -4.71     12.94 o 
   1   1  25        5.18       -4.39     13.37 o 
   2   1  25       38.09       45.21     15.81 o 
   3   1  25       40.49       26.75     15.88 o 
   4   1  25       27.93       23.13     24.16 o 
  -3   2  25        8.38        4.88     24.03 o 
  -2   2  25       33.46        7.66     20.39 o 
  -1   2  25       11.64       13.69     11.71 o 
   0   2  25        3.48      -17.71     11.80 o 
   1   2  25       11.71        4.95     15.15 o 
   2   2  25       33.93        7.20     14.81 o 
   3   2  25        8.47       24.42     15.02 o 
  -3   3  25       28.38       35.04     17.59 o 
  -2   3  25       45.76       30.17     17.89 o 
  -1   3  25       28.07       32.03     40.53 o 
   0   3  25       77.48       92.06     16.87 o 
   1   3  25       26.49        4.58     12.80 o 
   2   3  25       44.98       59.47     17.77 o 
   3   3  25       28.24       29.72     16.68 o 
  -1   4  25        9.53      -12.93     15.59 o 
   0   4  25       96.28       94.00     17.62 o 
   1   4  25        9.24       11.40     12.98 o 
   0   0  26      486.63      547.87     44.84 o 
   1   0  26        1.41        2.76     13.65 o 
   2   0  26       17.95        3.62     14.36 o 
  -2   1  26       29.26       37.11     24.29 o 
  -1   1  26      129.04      162.46     23.85 o 
   0   1  26        7.88       20.04     14.89 o 
   1   1  26      128.45      198.88     28.06 o 
   2   1  26       29.56       48.37     17.60 o 
  -1   2  26       92.40      100.73     19.69 o 
   0   2  26       24.99       29.89     17.18 o 
   1   2  26       92.67      100.39     20.97 o 
                                                 
